# Supplementary material for: An Interaction-Based Method for Refining Results From Gene Set Enrichment Analysis
Source: Front Genet. 2022 May 30;13:890672. doi: 10.3389/fgene.2022.890672 (PMC9189359; doi:10.3389/fgene.2022.890672)
Supplement: Supplementary file 1 [file DataSheet3.xlsx]

## Sheet: Sheet1
Primer name	Sequencing 5' to 3'
mouse Isg15 F	GGTGTCCGTGACTAACTCCAT
mouse Isg15 R	TGGAAAGGGTAAGACCGTCCT
mouse PKRCD F	CCTCCTGTACGAAATGCTCATC
mouse PKRCD R	GTTTCCTGTTACTCCCAGCCT
mouse Eif2ak2 F	ATGCACGGAGTAGCCATTACG
mouse Eif2ak2 R	TGACAATCCACCTTGTTTTCGT
mouse Cxcl12 F	TGCATCAGTGACGGTAAACCA
mouse Cxcl12 R	TTCTTCAGCCGTGCAACAATC
mouse Il6st F	CCGTGTGGTTACATCTACCCT
mouse Il6st R	CGTGGTTCTGTTGATGACAGTG
mouse Pdgfra F	TCCATGCTAGACTCAGAAGTCA
mouse Pdgfra R	TCCCGGTGGACACAATTTTTC
mouse Socs4 F	CGGAGTCGAAGTGCTGACAG
mouse Socs4 R	ACTCAATGGACGAACAGCTAAG
mouse Stat2 F	TCCTGCCAATGGACGTTCG
mouse Stat2 R	GTCCCACTGGTTCAGTTGGT
mouse Csf2ra F	CTGCTCTTCTCCACGCTACTG
mouse Csf2ra R	GAGACTCGCCGGTGTATCC
mouse Irf9 F	GCCGAGTGGTGGGTAAGAC
mouse Irf9 R	GCAAAGGCGCTGAACAAAGAG
mouse Stat3 F	CACCTTGGATTGAGAGTCAAGAC
mouse Stat3 R	AGGAATCGGCTATATTGCTGGT
mouse Stat1 F	TCACAGTGGTTCGAGCTTCAG
mouse Stat1 R	GCAAACGAGACATCATAGGCA
mouse Gapdh F	AGGTCGGTGTGAACGGATTTG
mouse Gapdh R	TGTAGACCATGTAGTTGAGGTC
