# Supplementary material for: An Interaction-Based Method for Refining Results From Gene Set Enrichment Analysis
Source: Front Genet. 2022 May 30;13:890672. doi: 10.3389/fgene.2022.890672 (PMC9189359; doi:10.3389/fgene.2022.890672)
Supplement: Supplementary file 2 [file DataSheet1.CSV]

tracking_id	RNA_type	Gene	Gene_type	Length	NC_1_COUNT	anti124_1_COUNT	NC_2_COUNT	anti124_2_COUNT	Website
ENSMUST00000013706.8	lincRNA	ENSMUSG00000013562.12	lincRNA	1091	3	0	0	0	http://asia.ensembl.org/Mus_musculus/Transcript/Idhistory?t=ENSMUST00000013706
ENSMUST00000021520.1	lincRNA	ENSMUSG00000021101.2	lincRNA	621	2	0	0	0	http://asia.ensembl.org/Mus_musculus/Transcript/Idhistory?t=ENSMUST00000021520
ENSMUST00000030352.4	antisense	ENSMUSG00000028612.10	antisense	672	1	1	1	1	http://asia.ensembl.org/Mus_musculus/Transcript/Idhistory?t=ENSMUST00000030352
ENSMUST00000031274.1	antisense	ENSMUSG00000029331.3	antisense	916	0	3	2	3	http://asia.ensembl.org/Mus_musculus/Transcript/Idhistory?t=ENSMUST00000031274
ENSMUST00000031305.3	antisense	ENSMUSG00000029360.3	antisense	3004	153	151	168	199	http://asia.ensembl.org/Mus_musculus/Transcript/Idhistory?t=ENSMUST00000031305
ENSMUST00000031863.2	antisense	ENSMUSG00000029837.2	antisense	908	0	0	0	0	http://asia.ensembl.org/Mus_musculus/Transcript/Idhistory?t=ENSMUST00000031863
ENSMUST00000032858.3	antisense	ENSMUSG00000030623.4	antisense	334	3	0	1	0	http://asia.ensembl.org/Mus_musculus/Transcript/Idhistory?t=ENSMUST00000032858
ENSMUST00000034550.3	lincRNA	ENSMUSG00000032048.3	lincRNA	1639	0	0	0	0	http://asia.ensembl.org/Mus_musculus/Transcript/Idhistory?t=ENSMUST00000034550
ENSMUST00000035939.7	antisense	ENSMUSG00000039133.8	antisense	2073	13	18	17	20	http://asia.ensembl.org/Mus_musculus/Transcript/Idhistory?t=ENSMUST00000035939
ENSMUST00000036821.3	TEC	ENSMUSG00000041512.3	TEC	433	0	0	0	0	http://asia.ensembl.org/Mus_musculus/Transcript/Idhistory?t=ENSMUST00000036821
ENSMUST00000041178.11	antisense	ENSMUSG00000034764.15	antisense	1082	2	0	0	0	http://asia.ensembl.org/Mus_musculus/Transcript/Idhistory?t=ENSMUST00000041178
ENSMUST00000042671.4	lincRNA	ENSMUSG00000037535.5	lincRNA	309	0	0	0	0	http://asia.ensembl.org/Mus_musculus/Transcript/Idhistory?t=ENSMUST00000042671
ENSMUST00000044774.8	antisense	ENSMUSG00000038491.9	antisense	534	2	9	5	6	http://asia.ensembl.org/Mus_musculus/Transcript/Idhistory?t=ENSMUST00000044774
ENSMUST00000047607.2	antisense	ENSMUSG00000039798.2	antisense	1406	9	2	5	7	http://asia.ensembl.org/Mus_musculus/Transcript/Idhistory?t=ENSMUST00000047607
ENSMUST00000048606.1	lincRNA	ENSMUSG00000040467.1	lincRNA	2101	2	1	6	2	http://asia.ensembl.org/Mus_musculus/Transcript/Idhistory?t=ENSMUST00000048606
ENSMUST00000048965.4	processed_transcript	ENSMUSG00000025450.4	processed_transcript	2659	136	106	146	175	http://asia.ensembl.org/Mus_musculus/Transcript/Idhistory?t=ENSMUST00000048965
ENSMUST00000050665.3	antisense	ENSMUSG00000045178.10	antisense	1464	0	0	0	0	http://asia.ensembl.org/Mus_musculus/Transcript/Idhistory?t=ENSMUST00000050665
ENSMUST00000051089.3	lincRNA	ENSMUSG00000050936.5	lincRNA	1511	2	0	1	0	http://asia.ensembl.org/Mus_musculus/Transcript/Idhistory?t=ENSMUST00000051089
ENSMUST00000052806.7	lincRNA	ENSMUSG00000042940.8	lincRNA	1406	0	0	1	1	http://asia.ensembl.org/Mus_musculus/Transcript/Idhistory?t=ENSMUST00000052806
ENSMUST00000054837.4	bidirectional_promoter_lncRNA	ENSMUSG00000045391.4	bidirectional_promoter_lncRNA	464	14	13	13	14	http://asia.ensembl.org/Mus_musculus/Transcript/Idhistory?t=ENSMUST00000054837
ENSMUST00000057134.4	lincRNA	ENSMUSG00000050189.4	lincRNA	2015	1	3	0	1	http://asia.ensembl.org/Mus_musculus/Transcript/Idhistory?t=ENSMUST00000057134
ENSMUST00000058918.4	TEC	ENSMUSG00000048484.4	TEC	827	2	4	5	4	http://asia.ensembl.org/Mus_musculus/Transcript/Idhistory?t=ENSMUST00000058918
ENSMUST00000059474.7	pseudogene	ENSMUSG00000043794.8	antisense	976	16	20	8	24	http://asia.ensembl.org/Mus_musculus/Transcript/Idhistory?t=ENSMUST00000059474
ENSMUST00000060246.1	lincRNA	ENSMUSG00000046119.2	lincRNA	721	0	0	0	0	http://asia.ensembl.org/Mus_musculus/Transcript/Idhistory?t=ENSMUST00000060246
ENSMUST00000060657.2	lincRNA	ENSMUSG00000044633.4	lincRNA	2526	0	0	0	0	http://asia.ensembl.org/Mus_musculus/Transcript/Idhistory?t=ENSMUST00000060657
ENSMUST00000061643.3	lincRNA	ENSMUSG00000046995.3	lincRNA	517	0	0	0	0	http://asia.ensembl.org/Mus_musculus/Transcript/Idhistory?t=ENSMUST00000061643
ENSMUST00000061679.2	TEC	ENSMUSG00000052376.2	TEC	1099	0	0	0	0	http://asia.ensembl.org/Mus_musculus/Transcript/Idhistory?t=ENSMUST00000061679
ENSMUST00000061947.5	pseudogene	ENSMUSG00000045345.6	TEC	2315	10	5	10	10	http://asia.ensembl.org/Mus_musculus/Transcript/Idhistory?t=ENSMUST00000061947
ENSMUST00000062249.2	lincRNA	ENSMUSG00000045075.3	lincRNA	2250	3	7	6	8	http://asia.ensembl.org/Mus_musculus/Transcript/Idhistory?t=ENSMUST00000062249
ENSMUST00000062438.4	lincRNA	ENSMUSG00000048628.5	lincRNA	1090	0	0	0	0	http://asia.ensembl.org/Mus_musculus/Transcript/Idhistory?t=ENSMUST00000062438
ENSMUST00000062557.3	antisense	ENSMUSG00000045815.4	antisense	390	0	0	0	0	http://asia.ensembl.org/Mus_musculus/Transcript/Idhistory?t=ENSMUST00000062557
ENSMUST00000062902.6	antisense	ENSMUSG00000046109.6	antisense	2105	25	29	15	27	http://asia.ensembl.org/Mus_musculus/Transcript/Idhistory?t=ENSMUST00000062902
ENSMUST00000063858.7	antisense	ENSMUSG00000052143.8	antisense	375	11	7	4	3	http://asia.ensembl.org/Mus_musculus/Transcript/Idhistory?t=ENSMUST00000063858
ENSMUST00000063874.3	pseudogene	ENSMUSG00000052154.4	TEC	645	30	48	33	50	http://asia.ensembl.org/Mus_musculus/Transcript/Idhistory?t=ENSMUST00000063874
ENSMUST00000063891.1	lincRNA	ENSMUSG00000052368.2	lincRNA	1097	0	0	2	1	http://asia.ensembl.org/Mus_musculus/Transcript/Idhistory?t=ENSMUST00000063891
ENSMUST00000064101.7	pseudogene	ENSMUSG00000052291.8	processed_transcript	2229	93	66	92	88	http://asia.ensembl.org/Mus_musculus/Transcript/Idhistory?t=ENSMUST00000064101
ENSMUST00000064591.4	antisense	ENSMUSG00000052629.5	antisense	2205	5	6	13	10	http://asia.ensembl.org/Mus_musculus/Transcript/Idhistory?t=ENSMUST00000064591
ENSMUST00000064809.6	lincRNA	ENSMUSG00000052769.7	lincRNA	1579	3	2	4	5	http://asia.ensembl.org/Mus_musculus/Transcript/Idhistory?t=ENSMUST00000064809
ENSMUST00000065310.2	antisense	ENSMUSG00000053081.3	antisense	823	10	14	13	17	http://asia.ensembl.org/Mus_musculus/Transcript/Idhistory?t=ENSMUST00000065310
ENSMUST00000065469.2	lincRNA	ENSMUSG00000053185.2	lincRNA	1161	0	0	0	0	http://asia.ensembl.org/Mus_musculus/Transcript/Idhistory?t=ENSMUST00000065469
ENSMUST00000065740.2	TEC	ENSMUSG00000053358.2	TEC	1845	113	116	119	137	http://asia.ensembl.org/Mus_musculus/Transcript/Idhistory?t=ENSMUST00000065740
ENSMUST00000065741.4	lincRNA	ENSMUSG00000053360.4	lincRNA	917	0	1	0	0	http://asia.ensembl.org/Mus_musculus/Transcript/Idhistory?t=ENSMUST00000065741
ENSMUST00000065878.3	bidirectional_promoter_lncRNA	ENSMUSG00000053442.4	processed_transcript	984	1	1	5	2	http://asia.ensembl.org/Mus_musculus/Transcript/Idhistory?t=ENSMUST00000065878
ENSMUST00000065956.4	lincRNA	ENSMUSG00000053499.4	lincRNA	2468	0	0	0	0	http://asia.ensembl.org/Mus_musculus/Transcript/Idhistory?t=ENSMUST00000065956
ENSMUST00000066038.3	antisense	ENSMUSG00000089702.1	antisense	1910	141	147	203	162	http://asia.ensembl.org/Mus_musculus/Transcript/Idhistory?t=ENSMUST00000066038
ENSMUST00000066196.1	lincRNA	ENSMUSG00000053640.2	lincRNA	1383	0	0	0	0	http://asia.ensembl.org/Mus_musculus/Transcript/Idhistory?t=ENSMUST00000066196
ENSMUST00000066740.4	lincRNA	ENSMUSG00000053979.4	lincRNA	854	0	0	0	0	http://asia.ensembl.org/Mus_musculus/Transcript/Idhistory?t=ENSMUST00000066740
ENSMUST00000066742.4	TEC	ENSMUSG00000053980.4	TEC	3151	0	0	0	0	http://asia.ensembl.org/Mus_musculus/Transcript/Idhistory?t=ENSMUST00000066742
ENSMUST00000067136.6	antisense	ENSMUSG00000023737.14	antisense	2022	1	0	4	1	http://asia.ensembl.org/Mus_musculus/Transcript/Idhistory?t=ENSMUST00000067136
ENSMUST00000067770.3	lincRNA	ENSMUSG00000054622.4	lincRNA	309	2	0	1	1	http://asia.ensembl.org/Mus_musculus/Transcript/Idhistory?t=ENSMUST00000067770
ENSMUST00000067917.3	TEC	ENSMUSG00000104868.1	TEC	315	1	5	1	6	http://asia.ensembl.org/Mus_musculus/Transcript/Idhistory?t=ENSMUST00000067917
ENSMUST00000068068.4	lincRNA	ENSMUSG00000054822.5	lincRNA	458	1	1	3	0	http://asia.ensembl.org/Mus_musculus/Transcript/Idhistory?t=ENSMUST00000068068
ENSMUST00000068548.4	processed_transcript	ENSMUSG00000055134.5	processed_transcript	1417	0	2	0	1	http://asia.ensembl.org/Mus_musculus/Transcript/Idhistory?t=ENSMUST00000068548
ENSMUST00000068836.4	retained_intron	ENSMUSG00000055323.5	processed_transcript	1854	7	5	18	11	http://asia.ensembl.org/Mus_musculus/Transcript/Idhistory?t=ENSMUST00000068836
ENSMUST00000069035.5	lincRNA	ENSMUSG00000055446.5	lincRNA	828	0	0	0	0	http://asia.ensembl.org/Mus_musculus/Transcript/Idhistory?t=ENSMUST00000069035
ENSMUST00000069431.4	TEC	ENSMUSG00000055704.4	TEC	3273	0	0	0	0	http://asia.ensembl.org/Mus_musculus/Transcript/Idhistory?t=ENSMUST00000069431
ENSMUST00000070359.2	TEC	ENSMUSG00000056316.2	TEC	913	62	43	65	67	http://asia.ensembl.org/Mus_musculus/Transcript/Idhistory?t=ENSMUST00000070359
ENSMUST00000070378.2	processed_transcript	ENSMUSG00000056329.3	processed_transcript	1324	0	2	0	3	http://asia.ensembl.org/Mus_musculus/Transcript/Idhistory?t=ENSMUST00000070378
ENSMUST00000070500.2	lincRNA	ENSMUSG00000056418.3	lincRNA	1651	8	11	6	7	http://asia.ensembl.org/Mus_musculus/Transcript/Idhistory?t=ENSMUST00000070500
ENSMUST00000070987.7	lincRNA	ENSMUSG00000056699.7	lincRNA	1343	0	0	0	0	http://asia.ensembl.org/Mus_musculus/Transcript/Idhistory?t=ENSMUST00000070987
ENSMUST00000071067.3	antisense	ENSMUSG00000056753.3	antisense	1849	32	37	46	69	http://asia.ensembl.org/Mus_musculus/Transcript/Idhistory?t=ENSMUST00000071067
ENSMUST00000071101.7	lincRNA	ENSMUSG00000056771.7	lincRNA	2346	55	43	56	57	http://asia.ensembl.org/Mus_musculus/Transcript/Idhistory?t=ENSMUST00000071101
ENSMUST00000072437.4	lincRNA	ENSMUSG00000062282.4	lincRNA	3150	0	0	0	0	http://asia.ensembl.org/Mus_musculus/Transcript/Idhistory?t=ENSMUST00000072437
ENSMUST00000072769.6	antisense	ENSMUSG00000057359.7	processed_transcript	1800	31	29	26	21	http://asia.ensembl.org/Mus_musculus/Transcript/Idhistory?t=ENSMUST00000072769
ENSMUST00000072800.4	antisense	ENSMUSG00000072962.3	antisense	2072	157	171	178	234	http://asia.ensembl.org/Mus_musculus/Transcript/Idhistory?t=ENSMUST00000072800
ENSMUST00000074808.2	lincRNA	ENSMUSG00000062704.3	lincRNA	469	18	11	12	15	http://asia.ensembl.org/Mus_musculus/Transcript/Idhistory?t=ENSMUST00000074808
ENSMUST00000074862.2	lincRNA	ENSMUSG00000061510.3	lincRNA	2914	9	12	13	14	http://asia.ensembl.org/Mus_musculus/Transcript/Idhistory?t=ENSMUST00000074862
ENSMUST00000075773.2	antisense	ENSMUSG00000060411.3	antisense	75	0	0	0	0	http://asia.ensembl.org/Mus_musculus/Transcript/Idhistory?t=ENSMUST00000075773
ENSMUST00000076071.2	sense_intronic	ENSMUSG00000062319.2	sense_intronic	1228	0	0	0	1	http://asia.ensembl.org/Mus_musculus/Transcript/Idhistory?t=ENSMUST00000076071
ENSMUST00000079376.11	lincRNA	ENSMUSG00000049476.12	lincRNA	570	0	2	2	3	http://asia.ensembl.org/Mus_musculus/Transcript/Idhistory?t=ENSMUST00000079376
ENSMUST00000081739.1	processed_transcript	ENSMUSG00000064032.2	processed_transcript	3194	281	315	342	368	http://asia.ensembl.org/Mus_musculus/Transcript/Idhistory?t=ENSMUST00000081739
ENSMUST00000084587.1	antisense	ENSMUSG00000066175.2	antisense	348	4	7	7	16	http://asia.ensembl.org/Mus_musculus/Transcript/Idhistory?t=ENSMUST00000084587
ENSMUST00000084713.4	antisense	ENSMUSG00000073152.4	antisense	1796	16	12	17	14	http://asia.ensembl.org/Mus_musculus/Transcript/Idhistory?t=ENSMUST00000084713
ENSMUST00000086912.4	lincRNA	ENSMUSG00000067101.5	lincRNA	378	0	0	0	0	http://asia.ensembl.org/Mus_musculus/Transcript/Idhistory?t=ENSMUST00000086912
ENSMUST00000087588.3	antisense	ENSMUSG00000067389.3	antisense	811	5	3	5	4	http://asia.ensembl.org/Mus_musculus/Transcript/Idhistory?t=ENSMUST00000087588
ENSMUST00000087694.4	TEC	ENSMUSG00000071952.3	TEC	125	0	0	0	0	http://asia.ensembl.org/Mus_musculus/Transcript/Idhistory?t=ENSMUST00000087694
ENSMUST00000092265.3	lincRNA	ENSMUSG00000069554.4	lincRNA	2645	3	5	2	0	http://asia.ensembl.org/Mus_musculus/Transcript/Idhistory?t=ENSMUST00000092265
ENSMUST00000092680.2	lincRNA	ENSMUSG00000069713.2	lincRNA	1789	16	10	15	14	http://asia.ensembl.org/Mus_musculus/Transcript/Idhistory?t=ENSMUST00000092680
ENSMUST00000093603.3	pseudogene	ENSMUSG00000070111.4	TEC	5077	0	0	0	0	http://asia.ensembl.org/Mus_musculus/Transcript/Idhistory?t=ENSMUST00000093603
ENSMUST00000093950.2	lincRNA	ENSMUSG00000070342.3	lincRNA	4053	0	0	1	0	http://asia.ensembl.org/Mus_musculus/Transcript/Idhistory?t=ENSMUST00000093950
ENSMUST00000094270.4	pseudogene	ENSMUSG00000070489.5	processed_transcript	543	0	0	0	2	http://asia.ensembl.org/Mus_musculus/Transcript/Idhistory?t=ENSMUST00000094270
ENSMUST00000097320.2	antisense	ENSMUSG00000073394.4	antisense	792	1	0	0	3	http://asia.ensembl.org/Mus_musculus/Transcript/Idhistory?t=ENSMUST00000097320
ENSMUST00000097444.1	TEC	ENSMUSG00000073482.2	TEC	402	2	0	1	0	http://asia.ensembl.org/Mus_musculus/Transcript/Idhistory?t=ENSMUST00000097444
ENSMUST00000097514.7	sense_intronic	ENSMUSG00000073528.7	processed_transcript	1169	1	0	0	0	http://asia.ensembl.org/Mus_musculus/Transcript/Idhistory?t=ENSMUST00000097514
ENSMUST00000097612.3	antisense	ENSMUSG00000073594.3	antisense	4969	43	98	87	88	http://asia.ensembl.org/Mus_musculus/Transcript/Idhistory?t=ENSMUST00000097612
ENSMUST00000097740.2	antisense	ENSMUSG00000073679.2	antisense	687	0	0	1	0	http://asia.ensembl.org/Mus_musculus/Transcript/Idhistory?t=ENSMUST00000097740
ENSMUST00000097750.2	antisense	ENSMUSG00000073686.2	antisense	3113	10	6	10	11	http://asia.ensembl.org/Mus_musculus/Transcript/Idhistory?t=ENSMUST00000097750
ENSMUST00000097928.2	antisense	ENSMUSG00000073778.2	antisense	1053	5	3	4	7	http://asia.ensembl.org/Mus_musculus/Transcript/Idhistory?t=ENSMUST00000097928
ENSMUST00000097935.2	lincRNA	ENSMUSG00000073781.4	lincRNA	805	15	15	16	16	http://asia.ensembl.org/Mus_musculus/Transcript/Idhistory?t=ENSMUST00000097935
ENSMUST00000097982.2	TEC	ENSMUSG00000073803.3	TEC	3203	1	0	1	0	http://asia.ensembl.org/Mus_musculus/Transcript/Idhistory?t=ENSMUST00000097982
ENSMUST00000098100.3	lincRNA	ENSMUSG00000073862.4	lincRNA	486	0	0	0	0	http://asia.ensembl.org/Mus_musculus/Transcript/Idhistory?t=ENSMUST00000098100
ENSMUST00000098110.2	TEC	ENSMUSG00000073867.2	TEC	3339	22	21	38	26	http://asia.ensembl.org/Mus_musculus/Transcript/Idhistory?t=ENSMUST00000098110
ENSMUST00000098239.1	pseudogene	ENSMUSG00000073985.2	antisense	609	6	3	4	10	http://asia.ensembl.org/Mus_musculus/Transcript/Idhistory?t=ENSMUST00000098239
ENSMUST00000098303.1	antisense	ENSMUSG00000054061.8	antisense	2077	17	6	20	35	http://asia.ensembl.org/Mus_musculus/Transcript/Idhistory?t=ENSMUST00000098303
ENSMUST00000098517.1	TEC	ENSMUSG00000074171.2	TEC	477	3	6	1	2	http://asia.ensembl.org/Mus_musculus/Transcript/Idhistory?t=ENSMUST00000098517
ENSMUST00000098625.2	TEC	ENSMUSG00000074237.3	TEC	1968	0	0	0	0	http://asia.ensembl.org/Mus_musculus/Transcript/Idhistory?t=ENSMUST00000098625
ENSMUST00000098658.2	lincRNA	ENSMUSG00000074256.3	lincRNA	1397	0	0	0	0	http://asia.ensembl.org/Mus_musculus/Transcript/Idhistory?t=ENSMUST00000098658
ENSMUST00000098778.2	TEC	ENSMUSG00000074355.2	TEC	3221	57	79	75	84	http://asia.ensembl.org/Mus_musculus/Transcript/Idhistory?t=ENSMUST00000098778
ENSMUST00000098781.2	bidirectional_promoter_lncRNA	ENSMUSG00000074357.3	bidirectional_promoter_lncRNA	1665	41	20	44	42	http://asia.ensembl.org/Mus_musculus/Transcript/Idhistory?t=ENSMUST00000098781
ENSMUST00000098867.3	antisense	ENSMUSG00000093424.3	antisense	784	3	1	5	2	http://asia.ensembl.org/Mus_musculus/Transcript/Idhistory?t=ENSMUST00000098867
ENSMUST00000098868.3	processed_transcript	ENSMUSG00000074415.12	processed_transcript	3268	279	215	278	291	http://asia.ensembl.org/Mus_musculus/Transcript/Idhistory?t=ENSMUST00000098868
ENSMUST00000098916.2	TEC	ENSMUSG00000074461.2	TEC	2130	73	67	77	72	http://asia.ensembl.org/Mus_musculus/Transcript/Idhistory?t=ENSMUST00000098916
ENSMUST00000098926.2	antisense	ENSMUSG00000074465.2	antisense	906	1	1	2	2	http://asia.ensembl.org/Mus_musculus/Transcript/Idhistory?t=ENSMUST00000098926
ENSMUST00000099104.2	TEC	ENSMUSG00000074603.3	TEC	1320	4	0	3	3	http://asia.ensembl.org/Mus_musculus/Transcript/Idhistory?t=ENSMUST00000099104
ENSMUST00000100518.2	antisense	ENSMUSG00000075585.3	antisense	5521	179	259	241	257	http://asia.ensembl.org/Mus_musculus/Transcript/Idhistory?t=ENSMUST00000100518
ENSMUST00000100526.2	lincRNA	ENSMUSG00000075591.2	lincRNA	2355	2	4	2	6	http://asia.ensembl.org/Mus_musculus/Transcript/Idhistory?t=ENSMUST00000100526
ENSMUST00000100826.2	lincRNA	ENSMUSG00000072686.2	lincRNA	397	0	0	0	0	http://asia.ensembl.org/Mus_musculus/Transcript/Idhistory?t=ENSMUST00000100826
ENSMUST00000100834.1	antisense	ENSMUSG00000072688.2	antisense	498	1	0	1	0	http://asia.ensembl.org/Mus_musculus/Transcript/Idhistory?t=ENSMUST00000100834
ENSMUST00000101007.2	antisense	ENSMUSG00000072809.2	antisense	2766	91	118	105	126	http://asia.ensembl.org/Mus_musculus/Transcript/Idhistory?t=ENSMUST00000101007
ENSMUST00000101090.2	antisense	ENSMUSG00000072852.3	antisense	478	0	1	0	2	http://asia.ensembl.org/Mus_musculus/Transcript/Idhistory?t=ENSMUST00000101090
ENSMUST00000101162.3	antisense	ENSMUSG00000072902.4	antisense	2878	0	1	1	1	http://asia.ensembl.org/Mus_musculus/Transcript/Idhistory?t=ENSMUST00000101162
ENSMUST00000101402.4	lincRNA	ENSMUSG00000107993.2	lincRNA	480	0	0	0	0	http://asia.ensembl.org/Mus_musculus/Transcript/Idhistory?t=ENSMUST00000101402
ENSMUST00000101556.4	3prime_overlapping_ncRNA	ENSMUSG00000073174.6	3prime_overlapping_ncRNA	879	1	4	1	0	http://asia.ensembl.org/Mus_musculus/Transcript/Idhistory?t=ENSMUST00000101556
ENSMUST00000101606.3	lincRNA	ENSMUSG00000073226.9	lincRNA	633	0	0	0	0	http://asia.ensembl.org/Mus_musculus/Transcript/Idhistory?t=ENSMUST00000101606
ENSMUST00000105610.2	processed_transcript	ENSMUSG00000078489.2	processed_transcript	459	2	2	0	4	http://asia.ensembl.org/Mus_musculus/Transcript/Idhistory?t=ENSMUST00000105610
ENSMUST00000105760.2	antisense	ENSMUSG00000075558.3	antisense	367	0	1	0	0	http://asia.ensembl.org/Mus_musculus/Transcript/Idhistory?t=ENSMUST00000105760
ENSMUST00000107991.2	antisense	ENSMUSG00000095348.1	antisense	1395	0	0	0	0	http://asia.ensembl.org/Mus_musculus/Transcript/Idhistory?t=ENSMUST00000107991
ENSMUST00000108464.2	antisense	ENSMUSG00000091881.1	antisense	372	10	7	12	6	http://asia.ensembl.org/Mus_musculus/Transcript/Idhistory?t=ENSMUST00000108464
ENSMUST00000109032.3	lincRNA	ENSMUSG00000078891.4	lincRNA	622	1	0	4	0	http://asia.ensembl.org/Mus_musculus/Transcript/Idhistory?t=ENSMUST00000109032
ENSMUST00000113671.2	processed_transcript	ENSMUSG00000096056.1	processed_transcript	5560	653	827	764	807	http://asia.ensembl.org/Mus_musculus/Transcript/Idhistory?t=ENSMUST00000113671
ENSMUST00000113723.2	sense_intronic	ENSMUSG00000079489.2	sense_intronic	1222	13	14	21	25	http://asia.ensembl.org/Mus_musculus/Transcript/Idhistory?t=ENSMUST00000113723
ENSMUST00000113886.2	antisense	ENSMUSG00000079505.2	antisense	3122	4	10	3	9	http://asia.ensembl.org/Mus_musculus/Transcript/Idhistory?t=ENSMUST00000113886
ENSMUST00000114051.2	antisense	ENSMUSG00000079524.2	antisense	670	0	0	0	0	http://asia.ensembl.org/Mus_musculus/Transcript/Idhistory?t=ENSMUST00000114051
ENSMUST00000114080.8	antisense	ENSMUSG00000079528.9	antisense	439	0	0	0	0	http://asia.ensembl.org/Mus_musculus/Transcript/Idhistory?t=ENSMUST00000114080
ENSMUST00000116172.1	antisense	ENSMUSG00000080058.2	antisense	543	568	584	488	710	http://asia.ensembl.org/Mus_musculus/Transcript/Idhistory?t=ENSMUST00000116172
ENSMUST00000116345.2	sense_intronic	ENSMUSG00000079645.2	sense_intronic	691	20	5	33	17	http://asia.ensembl.org/Mus_musculus/Transcript/Idhistory?t=ENSMUST00000116345
ENSMUST00000117191.1	antisense	ENSMUSG00000084085.2	antisense	1060	1	0	2	2	http://asia.ensembl.org/Mus_musculus/Transcript/Idhistory?t=ENSMUST00000117191
ENSMUST00000118575.1	processed_transcript	ENSMUSG00000082848.1	processed_transcript	1086	11	12	9	6	http://asia.ensembl.org/Mus_musculus/Transcript/Idhistory?t=ENSMUST00000118575
ENSMUST00000120155.2	TEC	ENSMUSG00000083545.2	TEC	141	0	0	0	0	http://asia.ensembl.org/Mus_musculus/Transcript/Idhistory?t=ENSMUST00000120155
ENSMUST00000122270.2	antisense	ENSMUSG00000082488.2	antisense	336	0	0	0	0	http://asia.ensembl.org/Mus_musculus/Transcript/Idhistory?t=ENSMUST00000122270
ENSMUST00000122806.1	antisense	ENSMUSG00000085760.1	antisense	382	9	7	7	12	http://asia.ensembl.org/Mus_musculus/Transcript/Idhistory?t=ENSMUST00000122806
ENSMUST00000122821.1	lincRNA	ENSMUSG00000085676.1	lincRNA	668	0	0	0	0	http://asia.ensembl.org/Mus_musculus/Transcript/Idhistory?t=ENSMUST00000122821
ENSMUST00000122837.1	antisense	ENSMUSG00000085143.1	antisense	630	0	1	1	0	http://asia.ensembl.org/Mus_musculus/Transcript/Idhistory?t=ENSMUST00000122837
ENSMUST00000122851.1	antisense	ENSMUSG00000085450.1	antisense	350	0	0	0	0	http://asia.ensembl.org/Mus_musculus/Transcript/Idhistory?t=ENSMUST00000122851
ENSMUST00000122854.1	processed_transcript	ENSMUSG00000085955.1	processed_transcript	353	0	0	0	2	http://asia.ensembl.org/Mus_musculus/Transcript/Idhistory?t=ENSMUST00000122854
ENSMUST00000122904.1	lincRNA	ENSMUSG00000085932.1	lincRNA	663	0	0	0	0	http://asia.ensembl.org/Mus_musculus/Transcript/Idhistory?t=ENSMUST00000122904
ENSMUST00000122926.1	processed_transcript	ENSMUSG00000085788.1	processed_transcript	2447	346	306	366	372	http://asia.ensembl.org/Mus_musculus/Transcript/Idhistory?t=ENSMUST00000122926
ENSMUST00000122968.1	antisense	ENSMUSG00000086706.7	antisense	426	0	0	0	0	http://asia.ensembl.org/Mus_musculus/Transcript/Idhistory?t=ENSMUST00000122968
ENSMUST00000122972.1	antisense	ENSMUSG00000085913.1	antisense	4033	285	282	326	370	http://asia.ensembl.org/Mus_musculus/Transcript/Idhistory?t=ENSMUST00000122972
ENSMUST00000122988.1	lincRNA	ENSMUSG00000084871.1	lincRNA	641	0	0	0	0	http://asia.ensembl.org/Mus_musculus/Transcript/Idhistory?t=ENSMUST00000122988
ENSMUST00000123051.1	lincRNA	ENSMUSG00000085840.1	lincRNA	712	0	0	0	0	http://asia.ensembl.org/Mus_musculus/Transcript/Idhistory?t=ENSMUST00000123051
ENSMUST00000123129.1	processed_transcript	ENSMUSG00000086560.1	processed_transcript	688	1	0	0	0	http://asia.ensembl.org/Mus_musculus/Transcript/Idhistory?t=ENSMUST00000123129
ENSMUST00000123136.1	lincRNA	ENSMUSG00000096897.1	lincRNA	1149	0	0	0	0	http://asia.ensembl.org/Mus_musculus/Transcript/Idhistory?t=ENSMUST00000123136
ENSMUST00000123155.7	antisense	ENSMUSG00000085754.7	antisense	1250	40	41	63	69	http://asia.ensembl.org/Mus_musculus/Transcript/Idhistory?t=ENSMUST00000123155
ENSMUST00000123231.2	antisense	ENSMUSG00000085822.2	antisense	759	1	0	2	0	http://asia.ensembl.org/Mus_musculus/Transcript/Idhistory?t=ENSMUST00000123231
ENSMUST00000123258.1	lincRNA	ENSMUSG00000085142.1	lincRNA	612	0	0	0	0	http://asia.ensembl.org/Mus_musculus/Transcript/Idhistory?t=ENSMUST00000123258
ENSMUST00000123278.1	antisense	ENSMUSG00000086375.1	antisense	706	0	1	1	0	http://asia.ensembl.org/Mus_musculus/Transcript/Idhistory?t=ENSMUST00000123278
ENSMUST00000123318.1	antisense	ENSMUSG00000085279.1	antisense	1428	4	1	8	2	http://asia.ensembl.org/Mus_musculus/Transcript/Idhistory?t=ENSMUST00000123318
ENSMUST00000123363.2	sense_intronic	ENSMUSG00000086479.2	sense_intronic	544	0	0	0	0	http://asia.ensembl.org/Mus_musculus/Transcript/Idhistory?t=ENSMUST00000123363
ENSMUST00000123390.1	antisense	ENSMUSG00000085725.2	antisense	761	0	0	0	1	http://asia.ensembl.org/Mus_musculus/Transcript/Idhistory?t=ENSMUST00000123390
ENSMUST00000123420.1	lincRNA	ENSMUSG00000085532.1	lincRNA	734	0	0	0	0	http://asia.ensembl.org/Mus_musculus/Transcript/Idhistory?t=ENSMUST00000123420
ENSMUST00000123422.1	lincRNA	ENSMUSG00000085476.1	lincRNA	154	0	0	0	0	http://asia.ensembl.org/Mus_musculus/Transcript/Idhistory?t=ENSMUST00000123422
ENSMUST00000123423.1	antisense	ENSMUSG00000085762.1	antisense	446	0	1	0	0	http://asia.ensembl.org/Mus_musculus/Transcript/Idhistory?t=ENSMUST00000123423
ENSMUST00000123441.1	antisense	ENSMUSG00000084870.1	antisense	543	1	2	5	5	http://asia.ensembl.org/Mus_musculus/Transcript/Idhistory?t=ENSMUST00000123441
ENSMUST00000123463.1	antisense	ENSMUSG00000085269.1	antisense	876	57	53	64	79	http://asia.ensembl.org/Mus_musculus/Transcript/Idhistory?t=ENSMUST00000123463
ENSMUST00000123480.1	lincRNA	ENSMUSG00000085682.1	lincRNA	604	0	2	1	1	http://asia.ensembl.org/Mus_musculus/Transcript/Idhistory?t=ENSMUST00000123480
ENSMUST00000123508.1	lincRNA	ENSMUSG00000095563.1	lincRNA	1150	0	0	0	0	http://asia.ensembl.org/Mus_musculus/Transcript/Idhistory?t=ENSMUST00000123508
ENSMUST00000123579.1	antisense	ENSMUSG00000084983.7	antisense	332	0	0	0	0	http://asia.ensembl.org/Mus_musculus/Transcript/Idhistory?t=ENSMUST00000123579
ENSMUST00000123595.7	antisense	ENSMUSG00000037982.16	antisense	2328	155	129	125	179	http://asia.ensembl.org/Mus_musculus/Transcript/Idhistory?t=ENSMUST00000123595
ENSMUST00000123606.1	lincRNA	ENSMUSG00000086042.1	lincRNA	576	0	0	0	0	http://asia.ensembl.org/Mus_musculus/Transcript/Idhistory?t=ENSMUST00000123606
ENSMUST00000123610.1	antisense	ENSMUSG00000087314.1	antisense	1432	25	16	30	26	http://asia.ensembl.org/Mus_musculus/Transcript/Idhistory?t=ENSMUST00000123610
ENSMUST00000123613.1	antisense	ENSMUSG00000085838.1	antisense	636	94	104	100	100	http://asia.ensembl.org/Mus_musculus/Transcript/Idhistory?t=ENSMUST00000123613
ENSMUST00000123700.1	lincRNA	ENSMUSG00000084796.1	lincRNA	269	1	0	0	0	http://asia.ensembl.org/Mus_musculus/Transcript/Idhistory?t=ENSMUST00000123700
ENSMUST00000123707.1	antisense	ENSMUSG00000085284.1	antisense	997	1	1	1	0	http://asia.ensembl.org/Mus_musculus/Transcript/Idhistory?t=ENSMUST00000123707
ENSMUST00000123729.1	lincRNA	ENSMUSG00000028244.6	lincRNA	456	0	0	0	0	http://asia.ensembl.org/Mus_musculus/Transcript/Idhistory?t=ENSMUST00000123729
ENSMUST00000123757.1	lincRNA	ENSMUSG00000084894.1	lincRNA	137	0	0	0	0	http://asia.ensembl.org/Mus_musculus/Transcript/Idhistory?t=ENSMUST00000123757
ENSMUST00000123764.1	antisense	ENSMUSG00000086226.1	antisense	664	196	267	312	264	http://asia.ensembl.org/Mus_musculus/Transcript/Idhistory?t=ENSMUST00000123764
ENSMUST00000123812.1	antisense	ENSMUSG00000085360.1	antisense	1390	8	3	10	4	http://asia.ensembl.org/Mus_musculus/Transcript/Idhistory?t=ENSMUST00000123812
ENSMUST00000123828.1	lincRNA	ENSMUSG00000085525.7	lincRNA	940	0	0	0	0	http://asia.ensembl.org/Mus_musculus/Transcript/Idhistory?t=ENSMUST00000123828
ENSMUST00000123829.1	lincRNA	ENSMUSG00000087527.1	lincRNA	345	0	0	0	0	http://asia.ensembl.org/Mus_musculus/Transcript/Idhistory?t=ENSMUST00000123829
ENSMUST00000123834.1	processed_transcript	ENSMUSG00000087482.1	processed_transcript	472	0	0	0	0	http://asia.ensembl.org/Mus_musculus/Transcript/Idhistory?t=ENSMUST00000123834
ENSMUST00000123840.1	lincRNA	ENSMUSG00000087018.1	lincRNA	806	16	18	12	13	http://asia.ensembl.org/Mus_musculus/Transcript/Idhistory?t=ENSMUST00000123840
ENSMUST00000123882.1	antisense	ENSMUSG00000086050.1	antisense	2969	0	0	0	1	http://asia.ensembl.org/Mus_musculus/Transcript/Idhistory?t=ENSMUST00000123882
ENSMUST00000123891.1	antisense	ENSMUSG00000085417.1	antisense	472	4	0	1	0	http://asia.ensembl.org/Mus_musculus/Transcript/Idhistory?t=ENSMUST00000123891
ENSMUST00000123894.1	antisense	ENSMUSG00000086608.1	antisense	1750	0	0	0	0	http://asia.ensembl.org/Mus_musculus/Transcript/Idhistory?t=ENSMUST00000123894
ENSMUST00000123899.1	antisense	ENSMUSG00000086205.1	antisense	636	1	1	1	0	http://asia.ensembl.org/Mus_musculus/Transcript/Idhistory?t=ENSMUST00000123899
ENSMUST00000123933.7	antisense	ENSMUSG00000087383.7	antisense	798	0	0	0	0	http://asia.ensembl.org/Mus_musculus/Transcript/Idhistory?t=ENSMUST00000123933
ENSMUST00000123949.1	antisense	ENSMUSG00000086536.1	antisense	500	7	4	6	10	http://asia.ensembl.org/Mus_musculus/Transcript/Idhistory?t=ENSMUST00000123949
ENSMUST00000124047.7	antisense	ENSMUSG00000085888.7	antisense	567	2	7	5	9	http://asia.ensembl.org/Mus_musculus/Transcript/Idhistory?t=ENSMUST00000124047
ENSMUST00000124108.1	antisense	ENSMUSG00000086591.1	antisense	859	0	0	0	0	http://asia.ensembl.org/Mus_musculus/Transcript/Idhistory?t=ENSMUST00000124108
ENSMUST00000124153.1	antisense	ENSMUSG00000086854.1	antisense	492	0	0	1	0	http://asia.ensembl.org/Mus_musculus/Transcript/Idhistory?t=ENSMUST00000124153
ENSMUST00000124160.3	lincRNA	ENSMUSG00000087329.3	lincRNA	576	0	0	0	0	http://asia.ensembl.org/Mus_musculus/Transcript/Idhistory?t=ENSMUST00000124160
ENSMUST00000124182.1	antisense	ENSMUSG00000086499.1	antisense	616	0	0	0	0	http://asia.ensembl.org/Mus_musculus/Transcript/Idhistory?t=ENSMUST00000124182
ENSMUST00000124184.1	antisense	ENSMUSG00000084981.7	antisense	750	0	0	0	0	http://asia.ensembl.org/Mus_musculus/Transcript/Idhistory?t=ENSMUST00000124184
ENSMUST00000124210.7	processed_transcript	ENSMUSG00000085315.7	processed_transcript	1314	54	51	60	45	http://asia.ensembl.org/Mus_musculus/Transcript/Idhistory?t=ENSMUST00000124210
ENSMUST00000124238.1	lincRNA	ENSMUSG00000086137.1	lincRNA	243	0	0	1	0	http://asia.ensembl.org/Mus_musculus/Transcript/Idhistory?t=ENSMUST00000124238
ENSMUST00000124274.1	antisense	ENSMUSG00000086839.7	antisense	540	37	31	27	33	http://asia.ensembl.org/Mus_musculus/Transcript/Idhistory?t=ENSMUST00000124274
ENSMUST00000124322.1	sense_intronic	ENSMUSG00000085206.1	sense_intronic	718	1	1	1	0	http://asia.ensembl.org/Mus_musculus/Transcript/Idhistory?t=ENSMUST00000124322
ENSMUST00000124326.1	antisense	ENSMUSG00000085539.1	antisense	540	1	2	3	4	http://asia.ensembl.org/Mus_musculus/Transcript/Idhistory?t=ENSMUST00000124326
ENSMUST00000124374.1	antisense	ENSMUSG00000087397.1	antisense	920	0	0	0	0	http://asia.ensembl.org/Mus_musculus/Transcript/Idhistory?t=ENSMUST00000124374
ENSMUST00000124376.1	sense_intronic	ENSMUSG00000086331.1	sense_intronic	960	3	1	0	2	http://asia.ensembl.org/Mus_musculus/Transcript/Idhistory?t=ENSMUST00000124376
ENSMUST00000124471.1	antisense	ENSMUSG00000087352.1	antisense	485	32	26	46	38	http://asia.ensembl.org/Mus_musculus/Transcript/Idhistory?t=ENSMUST00000124471
ENSMUST00000124503.1	sense_intronic	ENSMUSG00000086311.1	sense_intronic	454	0	0	0	0	http://asia.ensembl.org/Mus_musculus/Transcript/Idhistory?t=ENSMUST00000124503
ENSMUST00000124513.1	antisense	ENSMUSG00000086695.1	antisense	403	4	18	36	23	http://asia.ensembl.org/Mus_musculus/Transcript/Idhistory?t=ENSMUST00000124513
ENSMUST00000124609.7	lincRNA	ENSMUSG00000096911.7	lincRNA	1118	0	0	0	0	http://asia.ensembl.org/Mus_musculus/Transcript/Idhistory?t=ENSMUST00000124609
ENSMUST00000124622.1	antisense	ENSMUSG00000086447.2	antisense	455	0	0	0	0	http://asia.ensembl.org/Mus_musculus/Transcript/Idhistory?t=ENSMUST00000124622
ENSMUST00000124654.1	antisense	ENSMUSG00000086196.7	antisense	1381	4	9	8	7	http://asia.ensembl.org/Mus_musculus/Transcript/Idhistory?t=ENSMUST00000124654
ENSMUST00000124728.1	antisense	ENSMUSG00000086630.1	antisense	576	0	1	2	0	http://asia.ensembl.org/Mus_musculus/Transcript/Idhistory?t=ENSMUST00000124728
ENSMUST00000124746.1	lincRNA	ENSMUSG00000087416.1	lincRNA	323	1	2	2	0	http://asia.ensembl.org/Mus_musculus/Transcript/Idhistory?t=ENSMUST00000124746
ENSMUST00000124786.1	lincRNA	ENSMUSG00000084758.1	lincRNA	666	0	0	0	0	http://asia.ensembl.org/Mus_musculus/Transcript/Idhistory?t=ENSMUST00000124786
ENSMUST00000124792.1	processed_transcript	ENSMUSG00000085885.1	processed_transcript	680	5	1	0	2	http://asia.ensembl.org/Mus_musculus/Transcript/Idhistory?t=ENSMUST00000124792
ENSMUST00000124814.1	lincRNA	ENSMUSG00000087462.1	lincRNA	764	0	0	0	0	http://asia.ensembl.org/Mus_musculus/Transcript/Idhistory?t=ENSMUST00000124814
ENSMUST00000124833.1	antisense	ENSMUSG00000085827.7	antisense	396	0	0	0	0	http://asia.ensembl.org/Mus_musculus/Transcript/Idhistory?t=ENSMUST00000124833
ENSMUST00000124848.1	lincRNA	ENSMUSG00000085836.1	lincRNA	2735	0	0	0	0	http://asia.ensembl.org/Mus_musculus/Transcript/Idhistory?t=ENSMUST00000124848
ENSMUST00000124853.1	antisense	ENSMUSG00000086527.1	antisense	1162	5	10	1	5	http://asia.ensembl.org/Mus_musculus/Transcript/Idhistory?t=ENSMUST00000124853
ENSMUST00000124855.1	lincRNA	ENSMUSG00000086752.1	lincRNA	3005	0	0	0	0	http://asia.ensembl.org/Mus_musculus/Transcript/Idhistory?t=ENSMUST00000124855
ENSMUST00000124865.1	antisense	ENSMUSG00000085242.1	antisense	791	34	45	40	56	http://asia.ensembl.org/Mus_musculus/Transcript/Idhistory?t=ENSMUST00000124865
ENSMUST00000124912.1	antisense	ENSMUSG00000085393.1	antisense	268	2	0	0	0	http://asia.ensembl.org/Mus_musculus/Transcript/Idhistory?t=ENSMUST00000124912
ENSMUST00000124914.1	antisense	ENSMUSG00000087336.2	antisense	422	12	18	19	15	http://asia.ensembl.org/Mus_musculus/Transcript/Idhistory?t=ENSMUST00000124914
ENSMUST00000124953.1	antisense	ENSMUSG00000086387.1	antisense	410	3	2	3	5	http://asia.ensembl.org/Mus_musculus/Transcript/Idhistory?t=ENSMUST00000124953
ENSMUST00000124975.1	lincRNA	ENSMUSG00000085525.7	lincRNA	282	0	2	0	1	http://asia.ensembl.org/Mus_musculus/Transcript/Idhistory?t=ENSMUST00000124975
ENSMUST00000124976.1	antisense	ENSMUSG00000085572.1	antisense	815	14	7	15	19	http://asia.ensembl.org/Mus_musculus/Transcript/Idhistory?t=ENSMUST00000124976
ENSMUST00000124988.1	antisense	ENSMUSG00000079000.3	antisense	718	0	0	0	0	http://asia.ensembl.org/Mus_musculus/Transcript/Idhistory?t=ENSMUST00000124988
ENSMUST00000124989.1	lincRNA	ENSMUSG00000085305.1	lincRNA	405	0	0	0	0	http://asia.ensembl.org/Mus_musculus/Transcript/Idhistory?t=ENSMUST00000124989
ENSMUST00000125056.7	antisense	ENSMUSG00000086706.7	antisense	832	0	0	0	0	http://asia.ensembl.org/Mus_musculus/Transcript/Idhistory?t=ENSMUST00000125056
ENSMUST00000125068.1	antisense	ENSMUSG00000087328.1	antisense	592	7	2	9	6	http://asia.ensembl.org/Mus_musculus/Transcript/Idhistory?t=ENSMUST00000125068
ENSMUST00000125071.1	antisense	ENSMUSG00000084911.1	antisense	3207	289	220	290	289	http://asia.ensembl.org/Mus_musculus/Transcript/Idhistory?t=ENSMUST00000125071
ENSMUST00000125095.1	lincRNA	ENSMUSG00000085357.1	lincRNA	1000	1	0	0	0	http://asia.ensembl.org/Mus_musculus/Transcript/Idhistory?t=ENSMUST00000125095
ENSMUST00000125121.1	lincRNA	ENSMUSG00000086658.1	lincRNA	260	1	0	0	0	http://asia.ensembl.org/Mus_musculus/Transcript/Idhistory?t=ENSMUST00000125121
ENSMUST00000125131.1	antisense	ENSMUSG00000085080.1	antisense	618	0	1	0	0	http://asia.ensembl.org/Mus_musculus/Transcript/Idhistory?t=ENSMUST00000125131
ENSMUST00000125158.1	processed_transcript	ENSMUSG00000087400.8	processed_transcript	870	15	11	13	31	http://asia.ensembl.org/Mus_musculus/Transcript/Idhistory?t=ENSMUST00000125158
ENSMUST00000125161.2	lincRNA	ENSMUSG00000085451.2	lincRNA	1254	0	0	0	0	http://asia.ensembl.org/Mus_musculus/Transcript/Idhistory?t=ENSMUST00000125161
ENSMUST00000125173.1	processed_transcript	ENSMUSG00000086340.1	processed_transcript	487	5	1	6	7	http://asia.ensembl.org/Mus_musculus/Transcript/Idhistory?t=ENSMUST00000125173
ENSMUST00000125185.1	lincRNA	ENSMUSG00000085187.1	lincRNA	452	0	0	0	0	http://asia.ensembl.org/Mus_musculus/Transcript/Idhistory?t=ENSMUST00000125185
ENSMUST00000125198.1	processed_transcript	ENSMUSG00000086779.1	processed_transcript	797	10	15	26	16	http://asia.ensembl.org/Mus_musculus/Transcript/Idhistory?t=ENSMUST00000125198
ENSMUST00000125237.1	processed_transcript	ENSMUSG00000087641.1	processed_transcript	667	0	0	0	0	http://asia.ensembl.org/Mus_musculus/Transcript/Idhistory?t=ENSMUST00000125237
ENSMUST00000125240.1	lincRNA	ENSMUSG00000086755.1	lincRNA	354	0	0	0	0	http://asia.ensembl.org/Mus_musculus/Transcript/Idhistory?t=ENSMUST00000125240
ENSMUST00000125269.1	antisense	ENSMUSG00000086826.1	antisense	723	21	16	31	24	http://asia.ensembl.org/Mus_musculus/Transcript/Idhistory?t=ENSMUST00000125269
ENSMUST00000125277.1	lincRNA	ENSMUSG00000087051.1	lincRNA	291	2	0	0	0	http://asia.ensembl.org/Mus_musculus/Transcript/Idhistory?t=ENSMUST00000125277
ENSMUST00000125355.1	antisense	ENSMUSG00000085745.1	antisense	2193	3	6	9	1	http://asia.ensembl.org/Mus_musculus/Transcript/Idhistory?t=ENSMUST00000125355
ENSMUST00000125365.1	processed_transcript	ENSMUSG00000087306.7	processed_transcript	2016	17	6	12	18	http://asia.ensembl.org/Mus_musculus/Transcript/Idhistory?t=ENSMUST00000125365
ENSMUST00000125412.1	lincRNA	ENSMUSG00000078601.4	lincRNA	554	1	2	0	2	http://asia.ensembl.org/Mus_musculus/Transcript/Idhistory?t=ENSMUST00000125412
ENSMUST00000125496.7	antisense	ENSMUSG00000084981.7	antisense	461	0	0	0	0	http://asia.ensembl.org/Mus_musculus/Transcript/Idhistory?t=ENSMUST00000125496
ENSMUST00000125518.1	antisense	ENSMUSG00000085767.1	antisense	643	117	98	126	117	http://asia.ensembl.org/Mus_musculus/Transcript/Idhistory?t=ENSMUST00000125518
ENSMUST00000125558.1	antisense	ENSMUSG00000084942.1	antisense	487	0	0	0	0	http://asia.ensembl.org/Mus_musculus/Transcript/Idhistory?t=ENSMUST00000125558
ENSMUST00000125577.1	antisense	ENSMUSG00000087669.1	antisense	472	0	0	0	0	http://asia.ensembl.org/Mus_musculus/Transcript/Idhistory?t=ENSMUST00000125577
ENSMUST00000125578.1	lincRNA	ENSMUSG00000086978.1	lincRNA	694	0	0	0	0	http://asia.ensembl.org/Mus_musculus/Transcript/Idhistory?t=ENSMUST00000125578
ENSMUST00000125582.1	lincRNA	ENSMUSG00000085816.1	lincRNA	769	2	2	0	0	http://asia.ensembl.org/Mus_musculus/Transcript/Idhistory?t=ENSMUST00000125582
ENSMUST00000125611.7	antisense	ENSMUSG00000085702.8	antisense	5510	0	0	0	0	http://asia.ensembl.org/Mus_musculus/Transcript/Idhistory?t=ENSMUST00000125611
ENSMUST00000125631.7	lincRNA	ENSMUSG00000084829.7	lincRNA	718	0	0	0	0	http://asia.ensembl.org/Mus_musculus/Transcript/Idhistory?t=ENSMUST00000125631
ENSMUST00000125653.1	antisense	ENSMUSG00000085072.1	antisense	1052	15	8	11	13	http://asia.ensembl.org/Mus_musculus/Transcript/Idhistory?t=ENSMUST00000125653
ENSMUST00000125657.1	antisense	ENSMUSG00000087578.1	antisense	891	44	31	35	35	http://asia.ensembl.org/Mus_musculus/Transcript/Idhistory?t=ENSMUST00000125657
ENSMUST00000125829.1	antisense	ENSMUSG00000086146.1	antisense	360	0	0	0	0	http://asia.ensembl.org/Mus_musculus/Transcript/Idhistory?t=ENSMUST00000125829
ENSMUST00000125852.1	antisense	ENSMUSG00000085102.1	antisense	226	0	1	2	2	http://asia.ensembl.org/Mus_musculus/Transcript/Idhistory?t=ENSMUST00000125852
ENSMUST00000125853.1	antisense	ENSMUSG00000086976.1	antisense	406	0	0	0	1	http://asia.ensembl.org/Mus_musculus/Transcript/Idhistory?t=ENSMUST00000125853
ENSMUST00000125903.1	antisense	ENSMUSG00000085672.1	antisense	778	9	5	6	11	http://asia.ensembl.org/Mus_musculus/Transcript/Idhistory?t=ENSMUST00000125903
ENSMUST00000125956.1	antisense	ENSMUSG00000086255.1	antisense	204	0	0	0	1	http://asia.ensembl.org/Mus_musculus/Transcript/Idhistory?t=ENSMUST00000125956
ENSMUST00000125962.1	lincRNA	ENSMUSG00000085359.1	lincRNA	322	0	0	0	0	http://asia.ensembl.org/Mus_musculus/Transcript/Idhistory?t=ENSMUST00000125962
ENSMUST00000126009.1	antisense	ENSMUSG00000087381.8	antisense	810	51	33	71	82	http://asia.ensembl.org/Mus_musculus/Transcript/Idhistory?t=ENSMUST00000126009
ENSMUST00000126025.1	antisense	ENSMUSG00000086585.1	antisense	589	0	0	0	0	http://asia.ensembl.org/Mus_musculus/Transcript/Idhistory?t=ENSMUST00000126025
ENSMUST00000126063.7	lincRNA	ENSMUSG00000087145.7	lincRNA	541	0	0	0	0	http://asia.ensembl.org/Mus_musculus/Transcript/Idhistory?t=ENSMUST00000126063
ENSMUST00000126080.1	processed_transcript	ENSMUSG00000087528.1	processed_transcript	2070	0	5	5	4	http://asia.ensembl.org/Mus_musculus/Transcript/Idhistory?t=ENSMUST00000126080
ENSMUST00000126099.1	antisense	ENSMUSG00000086090.1	antisense	487	0	0	2	4	http://asia.ensembl.org/Mus_musculus/Transcript/Idhistory?t=ENSMUST00000126099
ENSMUST00000126141.1	lincRNA	ENSMUSG00000087454.1	lincRNA	220	0	0	0	2	http://asia.ensembl.org/Mus_musculus/Transcript/Idhistory?t=ENSMUST00000126141
ENSMUST00000126187.1	lincRNA	ENSMUSG00000086364.1	lincRNA	460	0	0	0	0	http://asia.ensembl.org/Mus_musculus/Transcript/Idhistory?t=ENSMUST00000126187
ENSMUST00000126205.1	antisense	ENSMUSG00000087530.2	antisense	465	0	0	1	2	http://asia.ensembl.org/Mus_musculus/Transcript/Idhistory?t=ENSMUST00000126205
ENSMUST00000126212.1	lincRNA	ENSMUSG00000087094.1	lincRNA	2485	0	0	0	0	http://asia.ensembl.org/Mus_musculus/Transcript/Idhistory?t=ENSMUST00000126212
ENSMUST00000126240.1	antisense	ENSMUSG00000086819.1	antisense	1444	1	3	2	2	http://asia.ensembl.org/Mus_musculus/Transcript/Idhistory?t=ENSMUST00000126240
ENSMUST00000126286.7	antisense	ENSMUSG00000087193.7	antisense	1449	63	81	97	91	http://asia.ensembl.org/Mus_musculus/Transcript/Idhistory?t=ENSMUST00000126286
ENSMUST00000126294.1	lincRNA	ENSMUSG00000087127.1	lincRNA	599	1	0	0	0	http://asia.ensembl.org/Mus_musculus/Transcript/Idhistory?t=ENSMUST00000126294
ENSMUST00000126326.1	antisense	ENSMUSG00000086055.1	antisense	337	0	0	1	0	http://asia.ensembl.org/Mus_musculus/Transcript/Idhistory?t=ENSMUST00000126326
ENSMUST00000126361.1	antisense	ENSMUSG00000086578.2	antisense	819	15	10	14	18	http://asia.ensembl.org/Mus_musculus/Transcript/Idhistory?t=ENSMUST00000126361
ENSMUST00000126401.1	antisense	ENSMUSG00000086905.1	antisense	808	15	20	21	29	http://asia.ensembl.org/Mus_musculus/Transcript/Idhistory?t=ENSMUST00000126401
ENSMUST00000126427.1	sense_intronic	ENSMUSG00000087557.1	sense_intronic	734	0	0	3	5	http://asia.ensembl.org/Mus_musculus/Transcript/Idhistory?t=ENSMUST00000126427
ENSMUST00000126462.1	antisense	ENSMUSG00000085439.1	antisense	638	0	0	1	2	http://asia.ensembl.org/Mus_musculus/Transcript/Idhistory?t=ENSMUST00000126462
ENSMUST00000126470.1	antisense	ENSMUSG00000084890.1	antisense	690	0	1	2	1	http://asia.ensembl.org/Mus_musculus/Transcript/Idhistory?t=ENSMUST00000126470
ENSMUST00000126480.1	processed_transcript	ENSMUSG00000085051.1	processed_transcript	1511	2	4	2	2	http://asia.ensembl.org/Mus_musculus/Transcript/Idhistory?t=ENSMUST00000126480
ENSMUST00000126498.1	antisense	ENSMUSG00000087356.1	antisense	1742	16	5	22	7	http://asia.ensembl.org/Mus_musculus/Transcript/Idhistory?t=ENSMUST00000126498
ENSMUST00000126556.1	antisense	ENSMUSG00000085970.1	antisense	383	0	0	0	0	http://asia.ensembl.org/Mus_musculus/Transcript/Idhistory?t=ENSMUST00000126556
ENSMUST00000126596.1	antisense	ENSMUSG00000087627.2	processed_transcript	2813	0	1	6	0	http://asia.ensembl.org/Mus_musculus/Transcript/Idhistory?t=ENSMUST00000126596
ENSMUST00000126640.1	antisense	ENSMUSG00000086870.1	antisense	653	0	0	0	0	http://asia.ensembl.org/Mus_musculus/Transcript/Idhistory?t=ENSMUST00000126640
ENSMUST00000126642.1	antisense	ENSMUSG00000084822.1	antisense	1044	4	0	0	6	http://asia.ensembl.org/Mus_musculus/Transcript/Idhistory?t=ENSMUST00000126642
ENSMUST00000126646.1	antisense	ENSMUSG00000085482.1	antisense	572	10	11	18	7	http://asia.ensembl.org/Mus_musculus/Transcript/Idhistory?t=ENSMUST00000126646
ENSMUST00000126647.1	lincRNA	ENSMUSG00000085840.1	lincRNA	305	0	0	0	0	http://asia.ensembl.org/Mus_musculus/Transcript/Idhistory?t=ENSMUST00000126647
ENSMUST00000126668.1	processed_transcript	ENSMUSG00000084968.1	processed_transcript	3700	37	34	50	37	http://asia.ensembl.org/Mus_musculus/Transcript/Idhistory?t=ENSMUST00000126668
ENSMUST00000126677.1	antisense	ENSMUSG00000085048.1	antisense	485	0	1	0	0	http://asia.ensembl.org/Mus_musculus/Transcript/Idhistory?t=ENSMUST00000126677
ENSMUST00000126693.1	lincRNA	ENSMUSG00000079163.3	lincRNA	723	0	0	0	0	http://asia.ensembl.org/Mus_musculus/Transcript/Idhistory?t=ENSMUST00000126693
ENSMUST00000126711.1	lincRNA	ENSMUSG00000085000.1	lincRNA	1118	0	0	0	0	http://asia.ensembl.org/Mus_musculus/Transcript/Idhistory?t=ENSMUST00000126711
ENSMUST00000126712.7	lincRNA	ENSMUSG00000085489.7	lincRNA	1846	0	0	0	0	http://asia.ensembl.org/Mus_musculus/Transcript/Idhistory?t=ENSMUST00000126712
ENSMUST00000126906.7	lincRNA	ENSMUSG00000087491.7	lincRNA	2098	0	0	0	0	http://asia.ensembl.org/Mus_musculus/Transcript/Idhistory?t=ENSMUST00000126906
ENSMUST00000126922.1	lincRNA	ENSMUSG00000087277.1	lincRNA	747	3	0	1	4	http://asia.ensembl.org/Mus_musculus/Transcript/Idhistory?t=ENSMUST00000126922
ENSMUST00000126966.7	lincRNA	ENSMUSG00000086077.7	lincRNA	548	0	0	0	0	http://asia.ensembl.org/Mus_musculus/Transcript/Idhistory?t=ENSMUST00000126966
ENSMUST00000127015.1	processed_transcript	ENSMUSG00000084828.1	processed_transcript	423	0	1	0	1	http://asia.ensembl.org/Mus_musculus/Transcript/Idhistory?t=ENSMUST00000127015
ENSMUST00000127017.1	antisense	ENSMUSG00000086586.1	antisense	151	3	0	2	0	http://asia.ensembl.org/Mus_musculus/Transcript/Idhistory?t=ENSMUST00000127017
ENSMUST00000127049.1	antisense	ENSMUSG00000085376.1	antisense	901	65	45	83	78	http://asia.ensembl.org/Mus_musculus/Transcript/Idhistory?t=ENSMUST00000127049
ENSMUST00000127107.1	antisense	ENSMUSG00000085888.7	antisense	726	15	12	15	15	http://asia.ensembl.org/Mus_musculus/Transcript/Idhistory?t=ENSMUST00000127107
ENSMUST00000127108.2	antisense	ENSMUSG00000085221.2	antisense	613	0	0	0	0	http://asia.ensembl.org/Mus_musculus/Transcript/Idhistory?t=ENSMUST00000127108
ENSMUST00000127174.1	lincRNA	ENSMUSG00000087659.7	lincRNA	1055	0	0	0	0	http://asia.ensembl.org/Mus_musculus/Transcript/Idhistory?t=ENSMUST00000127174
ENSMUST00000127180.1	lincRNA	ENSMUSG00000085630.1	lincRNA	396	0	0	0	0	http://asia.ensembl.org/Mus_musculus/Transcript/Idhistory?t=ENSMUST00000127180
ENSMUST00000127230.1	lincRNA	ENSMUSG00000087033.1	lincRNA	587	0	0	0	0	http://asia.ensembl.org/Mus_musculus/Transcript/Idhistory?t=ENSMUST00000127230
ENSMUST00000127307.1	antisense	ENSMUSG00000087167.1	antisense	611	0	0	0	0	http://asia.ensembl.org/Mus_musculus/Transcript/Idhistory?t=ENSMUST00000127307
ENSMUST00000127317.1	lincRNA	ENSMUSG00000086557.1	lincRNA	1511	0	0	1	0	http://asia.ensembl.org/Mus_musculus/Transcript/Idhistory?t=ENSMUST00000127317
ENSMUST00000127327.1	sense_intronic	ENSMUSG00000084887.1	sense_intronic	184	0	0	1	0	http://asia.ensembl.org/Mus_musculus/Transcript/Idhistory?t=ENSMUST00000127327
ENSMUST00000127359.1	antisense	ENSMUSG00000086746.1	antisense	344	0	0	0	0	http://asia.ensembl.org/Mus_musculus/Transcript/Idhistory?t=ENSMUST00000127359
ENSMUST00000127456.1	lincRNA	ENSMUSG00000086470.1	lincRNA	1751	10	2	2	2	http://asia.ensembl.org/Mus_musculus/Transcript/Idhistory?t=ENSMUST00000127456
ENSMUST00000127483.1	lincRNA	ENSMUSG00000085856.1	lincRNA	615	0	0	0	0	http://asia.ensembl.org/Mus_musculus/Transcript/Idhistory?t=ENSMUST00000127483
ENSMUST00000127488.1	antisense	ENSMUSG00000086839.7	antisense	468	70	99	75	87	http://asia.ensembl.org/Mus_musculus/Transcript/Idhistory?t=ENSMUST00000127488
ENSMUST00000127525.1	processed_transcript	ENSMUSG00000087528.1	processed_transcript	3362	72	75	71	88	http://asia.ensembl.org/Mus_musculus/Transcript/Idhistory?t=ENSMUST00000127525
ENSMUST00000127527.1	antisense	ENSMUSG00000086067.1	antisense	1193	43	45	28	44	http://asia.ensembl.org/Mus_musculus/Transcript/Idhistory?t=ENSMUST00000127527
ENSMUST00000127600.1	processed_transcript	ENSMUSG00000086641.1	processed_transcript	616	3	2	1	0	http://asia.ensembl.org/Mus_musculus/Transcript/Idhistory?t=ENSMUST00000127600
ENSMUST00000127604.1	antisense	ENSMUSG00000085533.1	antisense	518	14	7	2	4	http://asia.ensembl.org/Mus_musculus/Transcript/Idhistory?t=ENSMUST00000127604
ENSMUST00000127642.7	antisense	ENSMUSG00000052403.11	antisense	1351	1	0	0	0	http://asia.ensembl.org/Mus_musculus/Transcript/Idhistory?t=ENSMUST00000127642
ENSMUST00000127668.1	antisense	ENSMUSG00000086720.1	antisense	269	0	0	0	0	http://asia.ensembl.org/Mus_musculus/Transcript/Idhistory?t=ENSMUST00000127668
ENSMUST00000127678.1	processed_transcript	ENSMUSG00000087128.7	processed_transcript	523	1	1	6	3	http://asia.ensembl.org/Mus_musculus/Transcript/Idhistory?t=ENSMUST00000127678
ENSMUST00000127688.1	lincRNA	ENSMUSG00000084774.1	lincRNA	758	0	0	0	0	http://asia.ensembl.org/Mus_musculus/Transcript/Idhistory?t=ENSMUST00000127688
ENSMUST00000127697.1	sense_intronic	ENSMUSG00000086464.1	sense_intronic	356	16	12	8	24	http://asia.ensembl.org/Mus_musculus/Transcript/Idhistory?t=ENSMUST00000127697
ENSMUST00000127706.1	antisense	ENSMUSG00000085454.1	antisense	790	0	0	0	0	http://asia.ensembl.org/Mus_musculus/Transcript/Idhistory?t=ENSMUST00000127706
ENSMUST00000127709.1	lincRNA	ENSMUSG00000086371.1	lincRNA	353	0	0	0	0	http://asia.ensembl.org/Mus_musculus/Transcript/Idhistory?t=ENSMUST00000127709
ENSMUST00000127711.1	antisense	ENSMUSG00000084986.1	antisense	412	0	0	0	0	http://asia.ensembl.org/Mus_musculus/Transcript/Idhistory?t=ENSMUST00000127711
ENSMUST00000127752.1	sense_intronic	ENSMUSG00000085724.1	sense_intronic	251	3	0	1	0	http://asia.ensembl.org/Mus_musculus/Transcript/Idhistory?t=ENSMUST00000127752
ENSMUST00000127757.7	lincRNA	ENSMUSG00000079011.9	lincRNA	1445	0	0	0	0	http://asia.ensembl.org/Mus_musculus/Transcript/Idhistory?t=ENSMUST00000127757
ENSMUST00000127763.1	antisense	ENSMUSG00000085639.1	antisense	544	0	0	0	0	http://asia.ensembl.org/Mus_musculus/Transcript/Idhistory?t=ENSMUST00000127763
ENSMUST00000127834.1	antisense	ENSMUSG00000085095.2	antisense	371	0	0	0	0	http://asia.ensembl.org/Mus_musculus/Transcript/Idhistory?t=ENSMUST00000127834
ENSMUST00000127852.1	lincRNA	ENSMUSG00000085489.7	lincRNA	397	0	0	0	0	http://asia.ensembl.org/Mus_musculus/Transcript/Idhistory?t=ENSMUST00000127852
ENSMUST00000127875.1	antisense	ENSMUSG00000085774.1	antisense	1961	1	1	0	0	http://asia.ensembl.org/Mus_musculus/Transcript/Idhistory?t=ENSMUST00000127875
ENSMUST00000127883.1	lincRNA	ENSMUSG00000086702.1	lincRNA	470	0	0	0	0	http://asia.ensembl.org/Mus_musculus/Transcript/Idhistory?t=ENSMUST00000127883
ENSMUST00000127936.1	lincRNA	ENSMUSG00000085987.2	lincRNA	3651	0	0	0	0	http://asia.ensembl.org/Mus_musculus/Transcript/Idhistory?t=ENSMUST00000127936
ENSMUST00000127942.1	antisense	ENSMUSG00000086820.1	antisense	435	1	1	1	4	http://asia.ensembl.org/Mus_musculus/Transcript/Idhistory?t=ENSMUST00000127942
ENSMUST00000128017.1	lincRNA	ENSMUSG00000084861.1	lincRNA	1405	0	0	0	0	http://asia.ensembl.org/Mus_musculus/Transcript/Idhistory?t=ENSMUST00000128017
ENSMUST00000128053.1	lincRNA	ENSMUSG00000084795.1	processed_transcript	798	0	0	0	0	http://asia.ensembl.org/Mus_musculus/Transcript/Idhistory?t=ENSMUST00000128053
ENSMUST00000128138.1	processed_transcript	ENSMUSG00000085705.1	processed_transcript	365	0	0	0	1	http://asia.ensembl.org/Mus_musculus/Transcript/Idhistory?t=ENSMUST00000128138
ENSMUST00000128160.1	lincRNA	ENSMUSG00000085956.1	processed_transcript	1089	12	9	9	8	http://asia.ensembl.org/Mus_musculus/Transcript/Idhistory?t=ENSMUST00000128160
ENSMUST00000128165.1	antisense	ENSMUSG00000085001.1	antisense	2116	6	4	9	8	http://asia.ensembl.org/Mus_musculus/Transcript/Idhistory?t=ENSMUST00000128165
ENSMUST00000128180.1	lincRNA	ENSMUSG00000079603.3	lincRNA	265	0	0	0	0	http://asia.ensembl.org/Mus_musculus/Transcript/Idhistory?t=ENSMUST00000128180
ENSMUST00000128181.1	antisense	ENSMUSG00000087206.1	antisense	248	0	0	0	1	http://asia.ensembl.org/Mus_musculus/Transcript/Idhistory?t=ENSMUST00000128181
ENSMUST00000128191.7	lincRNA	ENSMUSG00000093817.7	lincRNA	397	0	0	0	0	http://asia.ensembl.org/Mus_musculus/Transcript/Idhistory?t=ENSMUST00000128191
ENSMUST00000128218.1	antisense	ENSMUSG00000086582.1	antisense	388	0	1	9	5	http://asia.ensembl.org/Mus_musculus/Transcript/Idhistory?t=ENSMUST00000128218
ENSMUST00000128235.1	antisense	ENSMUSG00000086014.1	antisense	253	0	0	0	0	http://asia.ensembl.org/Mus_musculus/Transcript/Idhistory?t=ENSMUST00000128235
ENSMUST00000128274.2	lincRNA	ENSMUSG00000085248.2	lincRNA	1120	0	1	0	1	http://asia.ensembl.org/Mus_musculus/Transcript/Idhistory?t=ENSMUST00000128274
ENSMUST00000128298.1	antisense	ENSMUSG00000086216.1	antisense	951	582	649	755	686	http://asia.ensembl.org/Mus_musculus/Transcript/Idhistory?t=ENSMUST00000128298
ENSMUST00000128385.1	sense_intronic	ENSMUSG00000085574.1	sense_intronic	459	0	0	0	0	http://asia.ensembl.org/Mus_musculus/Transcript/Idhistory?t=ENSMUST00000128385
ENSMUST00000128415.2	antisense	ENSMUSG00000085430.2	antisense	1294	1	0	0	1	http://asia.ensembl.org/Mus_musculus/Transcript/Idhistory?t=ENSMUST00000128415
ENSMUST00000128520.1	antisense	ENSMUSG00000087606.1	antisense	2253	0	0	3	0	http://asia.ensembl.org/Mus_musculus/Transcript/Idhistory?t=ENSMUST00000128520
ENSMUST00000128521.1	lincRNA	ENSMUSG00000086028.1	lincRNA	821	0	0	0	0	http://asia.ensembl.org/Mus_musculus/Transcript/Idhistory?t=ENSMUST00000128521
ENSMUST00000128545.2	antisense	ENSMUSG00000085563.2	antisense	643	1	0	0	1	http://asia.ensembl.org/Mus_musculus/Transcript/Idhistory?t=ENSMUST00000128545
ENSMUST00000128562.1	lincRNA	ENSMUSG00000086559.1	lincRNA	249	0	0	0	0	http://asia.ensembl.org/Mus_musculus/Transcript/Idhistory?t=ENSMUST00000128562
ENSMUST00000128563.1	lincRNA	ENSMUSG00000087628.1	lincRNA	277	0	0	0	0	http://asia.ensembl.org/Mus_musculus/Transcript/Idhistory?t=ENSMUST00000128563
ENSMUST00000128588.1	lincRNA	ENSMUSG00000086009.1	lincRNA	851	0	0	0	0	http://asia.ensembl.org/Mus_musculus/Transcript/Idhistory?t=ENSMUST00000128588
ENSMUST00000128591.1	lincRNA	ENSMUSG00000085020.1	lincRNA	759	0	0	0	0	http://asia.ensembl.org/Mus_musculus/Transcript/Idhistory?t=ENSMUST00000128591
ENSMUST00000128601.1	lincRNA	ENSMUSG00000045339.7	lincRNA	939	1	2	1	0	http://asia.ensembl.org/Mus_musculus/Transcript/Idhistory?t=ENSMUST00000128601
ENSMUST00000128647.1	antisense	ENSMUSG00000085762.1	antisense	1227	4	1	1	0	http://asia.ensembl.org/Mus_musculus/Transcript/Idhistory?t=ENSMUST00000128647
ENSMUST00000128662.1	antisense	ENSMUSG00000086065.1	antisense	312	0	0	0	0	http://asia.ensembl.org/Mus_musculus/Transcript/Idhistory?t=ENSMUST00000128662
ENSMUST00000128681.1	sense_intronic	ENSMUSG00000078955.3	sense_intronic	575	1	1	0	0	http://asia.ensembl.org/Mus_musculus/Transcript/Idhistory?t=ENSMUST00000128681
ENSMUST00000128728.1	antisense	ENSMUSG00000086165.1	antisense	432	2	2	4	1	http://asia.ensembl.org/Mus_musculus/Transcript/Idhistory?t=ENSMUST00000128728
ENSMUST00000128743.1	lincRNA	ENSMUSG00000087219.1	lincRNA	448	0	1	0	0	http://asia.ensembl.org/Mus_musculus/Transcript/Idhistory?t=ENSMUST00000128743
ENSMUST00000128800.1	antisense	ENSMUSG00000085213.1	antisense	469	15	6	10	8	http://asia.ensembl.org/Mus_musculus/Transcript/Idhistory?t=ENSMUST00000128800
ENSMUST00000128807.1	antisense	ENSMUSG00000085372.1	antisense	583	0	0	2	0	http://asia.ensembl.org/Mus_musculus/Transcript/Idhistory?t=ENSMUST00000128807
ENSMUST00000128841.1	antisense	ENSMUSG00000085063.1	antisense	171	17	12	10	7	http://asia.ensembl.org/Mus_musculus/Transcript/Idhistory?t=ENSMUST00000128841
ENSMUST00000128846.1	lincRNA	ENSMUSG00000086030.1	lincRNA	248	0	0	0	0	http://asia.ensembl.org/Mus_musculus/Transcript/Idhistory?t=ENSMUST00000128846
ENSMUST00000128859.1	antisense	ENSMUSG00000086671.1	antisense	384	9	5	8	4	http://asia.ensembl.org/Mus_musculus/Transcript/Idhistory?t=ENSMUST00000128859
ENSMUST00000128894.1	antisense	ENSMUSG00000086312.1	antisense	1571	0	1	0	0	http://asia.ensembl.org/Mus_musculus/Transcript/Idhistory?t=ENSMUST00000128894
ENSMUST00000128914.1	lincRNA	ENSMUSG00000085881.2	processed_transcript	578	1	1	3	5	http://asia.ensembl.org/Mus_musculus/Transcript/Idhistory?t=ENSMUST00000128914
ENSMUST00000128982.1	antisense	ENSMUSG00000086119.2	antisense	1474	0	0	0	0	http://asia.ensembl.org/Mus_musculus/Transcript/Idhistory?t=ENSMUST00000128982
ENSMUST00000129000.1	antisense	ENSMUSG00000087704.1	antisense	304	0	0	2	2	http://asia.ensembl.org/Mus_musculus/Transcript/Idhistory?t=ENSMUST00000129000
ENSMUST00000129067.1	lincRNA	ENSMUSG00000087678.1	lincRNA	2869	0	0	0	0	http://asia.ensembl.org/Mus_musculus/Transcript/Idhistory?t=ENSMUST00000129067
ENSMUST00000129075.1	lincRNA	ENSMUSG00000086613.1	lincRNA	435	0	0	0	0	http://asia.ensembl.org/Mus_musculus/Transcript/Idhistory?t=ENSMUST00000129075
ENSMUST00000129097.1	antisense	ENSMUSG00000085593.1	antisense	1084	0	0	2	0	http://asia.ensembl.org/Mus_musculus/Transcript/Idhistory?t=ENSMUST00000129097
ENSMUST00000129114.1	antisense	ENSMUSG00000085735.1	antisense	667	4	10	13	14	http://asia.ensembl.org/Mus_musculus/Transcript/Idhistory?t=ENSMUST00000129114
ENSMUST00000129139.1	antisense	ENSMUSG00000087683.1	antisense	367	2	0	0	1	http://asia.ensembl.org/Mus_musculus/Transcript/Idhistory?t=ENSMUST00000129139
ENSMUST00000129158.1	antisense	ENSMUSG00000085150.1	antisense	937	0	0	0	0	http://asia.ensembl.org/Mus_musculus/Transcript/Idhistory?t=ENSMUST00000129158
ENSMUST00000129164.8	processed_transcript	ENSMUSG00000086600.8	processed_transcript	2076	1	6	1	5	http://asia.ensembl.org/Mus_musculus/Transcript/Idhistory?t=ENSMUST00000129164
ENSMUST00000129261.1	antisense	ENSMUSG00000086255.1	antisense	470	1	0	0	1	http://asia.ensembl.org/Mus_musculus/Transcript/Idhistory?t=ENSMUST00000129261
ENSMUST00000129275.2	antisense	ENSMUSG00000087250.2	antisense	508	0	1	0	0	http://asia.ensembl.org/Mus_musculus/Transcript/Idhistory?t=ENSMUST00000129275
ENSMUST00000129329.1	lincRNA	ENSMUSG00000087146.1	lincRNA	632	1	0	0	0	http://asia.ensembl.org/Mus_musculus/Transcript/Idhistory?t=ENSMUST00000129329
ENSMUST00000129337.1	antisense	ENSMUSG00000086193.1	antisense	440	3	2	6	5	http://asia.ensembl.org/Mus_musculus/Transcript/Idhistory?t=ENSMUST00000129337
ENSMUST00000129397.1	antisense	ENSMUSG00000085403.1	antisense	581	117	158	129	182	http://asia.ensembl.org/Mus_musculus/Transcript/Idhistory?t=ENSMUST00000129397
ENSMUST00000129407.1	lincRNA	ENSMUSG00000085046.1	lincRNA	674	1	0	1	0	http://asia.ensembl.org/Mus_musculus/Transcript/Idhistory?t=ENSMUST00000129407
ENSMUST00000129408.1	antisense	ENSMUSG00000086681.1	antisense	677	3	0	5	5	http://asia.ensembl.org/Mus_musculus/Transcript/Idhistory?t=ENSMUST00000129408
ENSMUST00000129432.1	lincRNA	ENSMUSG00000085476.1	lincRNA	127	0	0	0	0	http://asia.ensembl.org/Mus_musculus/Transcript/Idhistory?t=ENSMUST00000129432
ENSMUST00000129441.7	antisense	ENSMUSG00000085310.7	antisense	1118	54	59	64	71	http://asia.ensembl.org/Mus_musculus/Transcript/Idhistory?t=ENSMUST00000129441
ENSMUST00000129460.1	antisense	ENSMUSG00000087395.1	antisense	872	1	1	1	0	http://asia.ensembl.org/Mus_musculus/Transcript/Idhistory?t=ENSMUST00000129460
ENSMUST00000129470.1	antisense	ENSMUSG00000084985.1	antisense	568	6	1	6	3	http://asia.ensembl.org/Mus_musculus/Transcript/Idhistory?t=ENSMUST00000129470
ENSMUST00000129485.1	antisense	ENSMUSG00000085839.1	antisense	126	0	0	0	0	http://asia.ensembl.org/Mus_musculus/Transcript/Idhistory?t=ENSMUST00000129485
ENSMUST00000129513.1	antisense	ENSMUSG00000087374.1	antisense	3990	0	0	0	0	http://asia.ensembl.org/Mus_musculus/Transcript/Idhistory?t=ENSMUST00000129513
ENSMUST00000129527.7	lincRNA	ENSMUSG00000087659.7	lincRNA	1184	0	0	0	0	http://asia.ensembl.org/Mus_musculus/Transcript/Idhistory?t=ENSMUST00000129527
ENSMUST00000129559.1	antisense	ENSMUSG00000086656.1	antisense	573	1	0	0	1	http://asia.ensembl.org/Mus_musculus/Transcript/Idhistory?t=ENSMUST00000129559
ENSMUST00000129569.1	antisense	ENSMUSG00000087282.1	antisense	699	2	2	6	3	http://asia.ensembl.org/Mus_musculus/Transcript/Idhistory?t=ENSMUST00000129569
ENSMUST00000129576.1	lincRNA	ENSMUSG00000087077.1	lincRNA	774	1	6	9	2	http://asia.ensembl.org/Mus_musculus/Transcript/Idhistory?t=ENSMUST00000129576
ENSMUST00000129579.2	lincRNA	ENSMUSG00000087027.2	lincRNA	1090	4	0	2	1	http://asia.ensembl.org/Mus_musculus/Transcript/Idhistory?t=ENSMUST00000129579
ENSMUST00000129617.1	antisense	ENSMUSG00000085581.1	antisense	644	33	26	41	44	http://asia.ensembl.org/Mus_musculus/Transcript/Idhistory?t=ENSMUST00000129617
ENSMUST00000129681.1	antisense	ENSMUSG00000086292.1	antisense	505	6	11	21	18	http://asia.ensembl.org/Mus_musculus/Transcript/Idhistory?t=ENSMUST00000129681
ENSMUST00000129687.1	lincRNA	ENSMUSG00000086710.1	lincRNA	979	0	0	0	0	http://asia.ensembl.org/Mus_musculus/Transcript/Idhistory?t=ENSMUST00000129687
ENSMUST00000129696.1	antisense	ENSMUSG00000085280.1	antisense	639	1	0	0	0	http://asia.ensembl.org/Mus_musculus/Transcript/Idhistory?t=ENSMUST00000129696
ENSMUST00000129701.1	antisense	ENSMUSG00000087240.1	antisense	429	10	12	9	8	http://asia.ensembl.org/Mus_musculus/Transcript/Idhistory?t=ENSMUST00000129701
ENSMUST00000129791.2	lincRNA	ENSMUSG00000087662.2	lincRNA	2819	1	1	3	3	http://asia.ensembl.org/Mus_musculus/Transcript/Idhistory?t=ENSMUST00000129791
ENSMUST00000129876.1	processed_transcript	ENSMUSG00000086725.1	processed_transcript	2203	107	92	104	113	http://asia.ensembl.org/Mus_musculus/Transcript/Idhistory?t=ENSMUST00000129876
ENSMUST00000129908.1	processed_transcript	ENSMUSG00000085147.1	processed_transcript	610	0	0	0	2	http://asia.ensembl.org/Mus_musculus/Transcript/Idhistory?t=ENSMUST00000129908
ENSMUST00000129924.1	antisense	ENSMUSG00000085178.1	antisense	840	92	66	90	76	http://asia.ensembl.org/Mus_musculus/Transcript/Idhistory?t=ENSMUST00000129924
ENSMUST00000129963.7	lincRNA	ENSMUSG00000096911.7	lincRNA	1846	0	0	0	0	http://asia.ensembl.org/Mus_musculus/Transcript/Idhistory?t=ENSMUST00000129963
ENSMUST00000129994.7	antisense	ENSMUSG00000085477.7	antisense	471	0	0	0	0	http://asia.ensembl.org/Mus_musculus/Transcript/Idhistory?t=ENSMUST00000129994
ENSMUST00000130022.1	lincRNA	ENSMUSG00000084816.1	lincRNA	830	0	0	0	0	http://asia.ensembl.org/Mus_musculus/Transcript/Idhistory?t=ENSMUST00000130022
ENSMUST00000130054.1	antisense	ENSMUSG00000086432.1	antisense	1994	0	0	0	0	http://asia.ensembl.org/Mus_musculus/Transcript/Idhistory?t=ENSMUST00000130054
ENSMUST00000130055.1	lincRNA	ENSMUSG00000087010.1	lincRNA	306	0	0	0	0	http://asia.ensembl.org/Mus_musculus/Transcript/Idhistory?t=ENSMUST00000130055
ENSMUST00000130088.1	lincRNA	ENSMUSG00000085790.1	lincRNA	624	0	0	0	0	http://asia.ensembl.org/Mus_musculus/Transcript/Idhistory?t=ENSMUST00000130088
ENSMUST00000130092.1	lincRNA	ENSMUSG00000087145.7	lincRNA	474	0	0	0	0	http://asia.ensembl.org/Mus_musculus/Transcript/Idhistory?t=ENSMUST00000130092
ENSMUST00000130117.1	antisense	ENSMUSG00000085467.1	antisense	556	4	0	0	0	http://asia.ensembl.org/Mus_musculus/Transcript/Idhistory?t=ENSMUST00000130117
ENSMUST00000130123.1	antisense	ENSMUSG00000087439.1	antisense	613	2	2	1	7	http://asia.ensembl.org/Mus_musculus/Transcript/Idhistory?t=ENSMUST00000130123
ENSMUST00000130153.1	lincRNA	ENSMUSG00000086441.1	lincRNA	408	0	0	0	0	http://asia.ensembl.org/Mus_musculus/Transcript/Idhistory?t=ENSMUST00000130153
ENSMUST00000130184.1	processed_transcript	ENSMUSG00000086816.1	processed_transcript	892	21	13	12	14	http://asia.ensembl.org/Mus_musculus/Transcript/Idhistory?t=ENSMUST00000130184
ENSMUST00000130206.1	antisense	ENSMUSG00000085177.1	antisense	431	0	0	1	0	http://asia.ensembl.org/Mus_musculus/Transcript/Idhistory?t=ENSMUST00000130206
ENSMUST00000130244.1	antisense	ENSMUSG00000087689.1	antisense	996	0	0	0	0	http://asia.ensembl.org/Mus_musculus/Transcript/Idhistory?t=ENSMUST00000130244
ENSMUST00000130416.1	antisense	ENSMUSG00000085444.1	antisense	715	1	0	0	0	http://asia.ensembl.org/Mus_musculus/Transcript/Idhistory?t=ENSMUST00000130416
ENSMUST00000130431.2	processed_transcript	ENSMUSG00000084875.2	processed_transcript	196	0	0	0	0	http://asia.ensembl.org/Mus_musculus/Transcript/Idhistory?t=ENSMUST00000130431
ENSMUST00000130437.7	antisense	ENSMUSG00000087057.7	antisense	427	0	0	0	0	http://asia.ensembl.org/Mus_musculus/Transcript/Idhistory?t=ENSMUST00000130437
ENSMUST00000130442.1	antisense	ENSMUSG00000085872.1	antisense	737	0	0	0	0	http://asia.ensembl.org/Mus_musculus/Transcript/Idhistory?t=ENSMUST00000130442
ENSMUST00000130478.1	lincRNA	ENSMUSG00000085534.7	lincRNA	764	0	0	0	0	http://asia.ensembl.org/Mus_musculus/Transcript/Idhistory?t=ENSMUST00000130478
ENSMUST00000130493.1	antisense	ENSMUSG00000085784.1	antisense	631	0	0	1	0	http://asia.ensembl.org/Mus_musculus/Transcript/Idhistory?t=ENSMUST00000130493
ENSMUST00000130556.1	antisense	ENSMUSG00000085733.1	antisense	923	12	1	1	10	http://asia.ensembl.org/Mus_musculus/Transcript/Idhistory?t=ENSMUST00000130556
ENSMUST00000130576.1	antisense	ENSMUSG00000084809.1	antisense	637	0	0	0	1	http://asia.ensembl.org/Mus_musculus/Transcript/Idhistory?t=ENSMUST00000130576
ENSMUST00000130607.1	lincRNA	ENSMUSG00000087308.1	lincRNA	442	0	0	0	0	http://asia.ensembl.org/Mus_musculus/Transcript/Idhistory?t=ENSMUST00000130607
ENSMUST00000130677.1	lincRNA	ENSMUSG00000086764.1	lincRNA	559	0	0	0	0	http://asia.ensembl.org/Mus_musculus/Transcript/Idhistory?t=ENSMUST00000130677
ENSMUST00000130680.1	lincRNA	ENSMUSG00000087032.1	lincRNA	809	0	0	0	0	http://asia.ensembl.org/Mus_musculus/Transcript/Idhistory?t=ENSMUST00000130680
ENSMUST00000130733.1	antisense	ENSMUSG00000075589.3	antisense	535	0	0	0	0	http://asia.ensembl.org/Mus_musculus/Transcript/Idhistory?t=ENSMUST00000130733
ENSMUST00000130734.1	antisense	ENSMUSG00000086739.1	antisense	1919	64	68	62	65	http://asia.ensembl.org/Mus_musculus/Transcript/Idhistory?t=ENSMUST00000130734
ENSMUST00000130746.1	lincRNA	ENSMUSG00000051008.5	lincRNA	1111	3	5	4	6	http://asia.ensembl.org/Mus_musculus/Transcript/Idhistory?t=ENSMUST00000130746
ENSMUST00000130771.1	lincRNA	ENSMUSG00000085354.1	lincRNA	911	0	0	3	1	http://asia.ensembl.org/Mus_musculus/Transcript/Idhistory?t=ENSMUST00000130771
ENSMUST00000130837.1	lincRNA	ENSMUSG00000087116.1	lincRNA	3753	0	0	0	0	http://asia.ensembl.org/Mus_musculus/Transcript/Idhistory?t=ENSMUST00000130837
ENSMUST00000130859.1	antisense	ENSMUSG00000085317.1	antisense	727	4	1	3	0	http://asia.ensembl.org/Mus_musculus/Transcript/Idhistory?t=ENSMUST00000130859
ENSMUST00000130860.1	antisense	ENSMUSG00000084884.1	antisense	2235	0	1	5	3	http://asia.ensembl.org/Mus_musculus/Transcript/Idhistory?t=ENSMUST00000130860
ENSMUST00000130872.2	lincRNA	ENSMUSG00000084823.2	lincRNA	728	9	6	11	9	http://asia.ensembl.org/Mus_musculus/Transcript/Idhistory?t=ENSMUST00000130872
ENSMUST00000130874.1	antisense	ENSMUSG00000085239.1	antisense	468	5	0	1	1	http://asia.ensembl.org/Mus_musculus/Transcript/Idhistory?t=ENSMUST00000130874
ENSMUST00000130919.1	lincRNA	ENSMUSG00000087682.1	lincRNA	313	0	0	0	0	http://asia.ensembl.org/Mus_musculus/Transcript/Idhistory?t=ENSMUST00000130919
ENSMUST00000130943.1	antisense	ENSMUSG00000086190.1	antisense	933	0	0	0	0	http://asia.ensembl.org/Mus_musculus/Transcript/Idhistory?t=ENSMUST00000130943
ENSMUST00000130966.1	lincRNA	ENSMUSG00000087276.1	lincRNA	229	0	0	0	0	http://asia.ensembl.org/Mus_musculus/Transcript/Idhistory?t=ENSMUST00000130966
ENSMUST00000131006.1	lincRNA	ENSMUSG00000085866.1	lincRNA	618	0	0	0	0	http://asia.ensembl.org/Mus_musculus/Transcript/Idhistory?t=ENSMUST00000131006
ENSMUST00000131007.1	antisense	ENSMUSG00000085753.1	antisense	659	0	0	0	0	http://asia.ensembl.org/Mus_musculus/Transcript/Idhistory?t=ENSMUST00000131007
ENSMUST00000131021.1	antisense	ENSMUSG00000087111.1	antisense	324	7	4	3	7	http://asia.ensembl.org/Mus_musculus/Transcript/Idhistory?t=ENSMUST00000131021
ENSMUST00000131044.1	antisense	ENSMUSG00000085205.1	antisense	944	2	1	0	3	http://asia.ensembl.org/Mus_musculus/Transcript/Idhistory?t=ENSMUST00000131044
ENSMUST00000131080.1	antisense	ENSMUSG00000085443.1	antisense	442	3	0	0	1	http://asia.ensembl.org/Mus_musculus/Transcript/Idhistory?t=ENSMUST00000131080
ENSMUST00000131085.1	antisense	ENSMUSG00000085663.1	antisense	311	19	25	23	23	http://asia.ensembl.org/Mus_musculus/Transcript/Idhistory?t=ENSMUST00000131085
ENSMUST00000131093.1	antisense	ENSMUSG00000086399.1	antisense	827	1	0	1	0	http://asia.ensembl.org/Mus_musculus/Transcript/Idhistory?t=ENSMUST00000131093
ENSMUST00000131160.2	antisense	ENSMUSG00000085095.2	antisense	917	6	2	2	2	http://asia.ensembl.org/Mus_musculus/Transcript/Idhistory?t=ENSMUST00000131160
ENSMUST00000131198.1	lincRNA	ENSMUSG00000086603.1	lincRNA	511	11	8	12	10	http://asia.ensembl.org/Mus_musculus/Transcript/Idhistory?t=ENSMUST00000131198
ENSMUST00000131215.1	antisense	ENSMUSG00000084860.1	antisense	992	1	0	0	0	http://asia.ensembl.org/Mus_musculus/Transcript/Idhistory?t=ENSMUST00000131215
ENSMUST00000131221.1	processed_transcript	ENSMUSG00000085379.1	processed_transcript	3201	25	35	49	24	http://asia.ensembl.org/Mus_musculus/Transcript/Idhistory?t=ENSMUST00000131221
ENSMUST00000131249.1	lincRNA	ENSMUSG00000085090.1	lincRNA	340	0	0	0	0	http://asia.ensembl.org/Mus_musculus/Transcript/Idhistory?t=ENSMUST00000131249
ENSMUST00000131297.1	antisense	ENSMUSG00000086618.1	antisense	520	0	0	0	0	http://asia.ensembl.org/Mus_musculus/Transcript/Idhistory?t=ENSMUST00000131297
ENSMUST00000131334.1	antisense	ENSMUSG00000085264.1	antisense	5640	0	0	0	0	http://asia.ensembl.org/Mus_musculus/Transcript/Idhistory?t=ENSMUST00000131334
ENSMUST00000131370.2	antisense	ENSMUSG00000087667.8	antisense	456	3	2	4	5	http://asia.ensembl.org/Mus_musculus/Transcript/Idhistory?t=ENSMUST00000131370
ENSMUST00000131387.2	antisense	ENSMUSG00000086891.2	antisense	876	0	0	0	0	http://asia.ensembl.org/Mus_musculus/Transcript/Idhistory?t=ENSMUST00000131387
ENSMUST00000131401.1	lincRNA	ENSMUSG00000067745.4	lincRNA	2172	0	1	0	0	http://asia.ensembl.org/Mus_musculus/Transcript/Idhistory?t=ENSMUST00000131401
ENSMUST00000131421.1	antisense	ENSMUSG00000086991.1	antisense	325	0	0	0	0	http://asia.ensembl.org/Mus_musculus/Transcript/Idhistory?t=ENSMUST00000131421
ENSMUST00000131512.1	antisense	ENSMUSG00000084933.1	antisense	611	0	0	0	0	http://asia.ensembl.org/Mus_musculus/Transcript/Idhistory?t=ENSMUST00000131512
ENSMUST00000131514.1	antisense	ENSMUSG00000086913.1	antisense	403	1	1	1	4	http://asia.ensembl.org/Mus_musculus/Transcript/Idhistory?t=ENSMUST00000131514
ENSMUST00000131533.1	lincRNA	ENSMUSG00000087422.1	lincRNA	657	0	0	0	0	http://asia.ensembl.org/Mus_musculus/Transcript/Idhistory?t=ENSMUST00000131533
ENSMUST00000131539.1	lincRNA	ENSMUSG00000087220.1	lincRNA	670	1	1	1	0	http://asia.ensembl.org/Mus_musculus/Transcript/Idhistory?t=ENSMUST00000131539
ENSMUST00000131570.1	processed_transcript	ENSMUSG00000087253.1	processed_transcript	2788	0	0	0	1	http://asia.ensembl.org/Mus_musculus/Transcript/Idhistory?t=ENSMUST00000131570
ENSMUST00000131588.2	antisense	ENSMUSG00000084908.2	antisense	1793	0	1	0	0	http://asia.ensembl.org/Mus_musculus/Transcript/Idhistory?t=ENSMUST00000131588
ENSMUST00000131619.2	processed_transcript	ENSMUSG00000086248.2	processed_transcript	234	0	0	0	0	http://asia.ensembl.org/Mus_musculus/Transcript/Idhistory?t=ENSMUST00000131619
ENSMUST00000131634.1	processed_transcript	ENSMUSG00000086206.1	processed_transcript	732	4	3	2	2	http://asia.ensembl.org/Mus_musculus/Transcript/Idhistory?t=ENSMUST00000131634
ENSMUST00000131642.1	lincRNA	ENSMUSG00000087523.1	lincRNA	357	53	23	55	42	http://asia.ensembl.org/Mus_musculus/Transcript/Idhistory?t=ENSMUST00000131642
ENSMUST00000131663.1	antisense	ENSMUSG00000087131.7	antisense	872	0	1	0	0	http://asia.ensembl.org/Mus_musculus/Transcript/Idhistory?t=ENSMUST00000131663
ENSMUST00000131675.1	lincRNA	ENSMUSG00000087099.1	lincRNA	2804	0	0	0	0	http://asia.ensembl.org/Mus_musculus/Transcript/Idhistory?t=ENSMUST00000131675
ENSMUST00000131733.1	antisense	ENSMUSG00000086997.1	antisense	622	0	1	2	2	http://asia.ensembl.org/Mus_musculus/Transcript/Idhistory?t=ENSMUST00000131733
ENSMUST00000131801.1	antisense	ENSMUSG00000085546.1	antisense	3215	6	4	4	7	http://asia.ensembl.org/Mus_musculus/Transcript/Idhistory?t=ENSMUST00000131801
ENSMUST00000131851.1	lincRNA	ENSMUSG00000087501.1	lincRNA	2770	12	8	18	7	http://asia.ensembl.org/Mus_musculus/Transcript/Idhistory?t=ENSMUST00000131851
ENSMUST00000131864.1	lincRNA	ENSMUSG00000085721.1	lincRNA	344	0	0	0	0	http://asia.ensembl.org/Mus_musculus/Transcript/Idhistory?t=ENSMUST00000131864
ENSMUST00000131874.1	antisense	ENSMUSG00000085662.1	antisense	405	0	0	0	0	http://asia.ensembl.org/Mus_musculus/Transcript/Idhistory?t=ENSMUST00000131874
ENSMUST00000131896.1	antisense	ENSMUSG00000085026.1	antisense	1271	8	7	12	13	http://asia.ensembl.org/Mus_musculus/Transcript/Idhistory?t=ENSMUST00000131896
ENSMUST00000131908.1	lincRNA	ENSMUSG00000087147.1	lincRNA	798	0	1	0	1	http://asia.ensembl.org/Mus_musculus/Transcript/Idhistory?t=ENSMUST00000131908
ENSMUST00000131997.1	lincRNA	ENSMUSG00000093817.7	lincRNA	764	0	0	0	0	http://asia.ensembl.org/Mus_musculus/Transcript/Idhistory?t=ENSMUST00000131997
ENSMUST00000132007.1	antisense	ENSMUSG00000073145.6	antisense	629	0	1	1	0	http://asia.ensembl.org/Mus_musculus/Transcript/Idhistory?t=ENSMUST00000132007
ENSMUST00000132019.1	antisense	ENSMUSG00000086156.1	antisense	1772	46	40	70	56	http://asia.ensembl.org/Mus_musculus/Transcript/Idhistory?t=ENSMUST00000132019
ENSMUST00000132069.1	antisense	ENSMUSG00000086944.1	antisense	710	3	0	1	0	http://asia.ensembl.org/Mus_musculus/Transcript/Idhistory?t=ENSMUST00000132069
ENSMUST00000132076.1	antisense	ENSMUSG00000087489.1	antisense	615	3	1	1	1	http://asia.ensembl.org/Mus_musculus/Transcript/Idhistory?t=ENSMUST00000132076
ENSMUST00000132100.1	antisense	ENSMUSG00000086053.1	antisense	472	1	1	0	0	http://asia.ensembl.org/Mus_musculus/Transcript/Idhistory?t=ENSMUST00000132100
ENSMUST00000132106.1	antisense	ENSMUSG00000084987.1	antisense	738	0	0	0	0	http://asia.ensembl.org/Mus_musculus/Transcript/Idhistory?t=ENSMUST00000132106
ENSMUST00000132108.1	lincRNA	ENSMUSG00000087332.1	lincRNA	354	0	0	0	0	http://asia.ensembl.org/Mus_musculus/Transcript/Idhistory?t=ENSMUST00000132108
ENSMUST00000132130.1	lincRNA	ENSMUSG00000084921.1	lincRNA	531	0	0	0	0	http://asia.ensembl.org/Mus_musculus/Transcript/Idhistory?t=ENSMUST00000132130
ENSMUST00000132140.1	sense_intronic	ENSMUSG00000086660.1	sense_intronic	499	0	0	0	0	http://asia.ensembl.org/Mus_musculus/Transcript/Idhistory?t=ENSMUST00000132140
ENSMUST00000132184.1	processed_transcript	ENSMUSG00000085687.1	processed_transcript	4118	52	38	62	55	http://asia.ensembl.org/Mus_musculus/Transcript/Idhistory?t=ENSMUST00000132184
ENSMUST00000132211.1	processed_transcript	ENSMUSG00000087355.7	processed_transcript	500	2	1	1	2	http://asia.ensembl.org/Mus_musculus/Transcript/Idhistory?t=ENSMUST00000132211
ENSMUST00000132219.1	lincRNA	ENSMUSG00000085478.1	lincRNA	692	0	0	0	0	http://asia.ensembl.org/Mus_musculus/Transcript/Idhistory?t=ENSMUST00000132219
ENSMUST00000132223.1	antisense	ENSMUSG00000087256.1	antisense	3321	0	10	6	4	http://asia.ensembl.org/Mus_musculus/Transcript/Idhistory?t=ENSMUST00000132223
ENSMUST00000132247.1	lincRNA	ENSMUSG00000084869.1	lincRNA	669	0	7	4	6	http://asia.ensembl.org/Mus_musculus/Transcript/Idhistory?t=ENSMUST00000132247
ENSMUST00000132264.1	antisense	ENSMUSG00000087064.1	antisense	2352	6	9	19	10	http://asia.ensembl.org/Mus_musculus/Transcript/Idhistory?t=ENSMUST00000132264
ENSMUST00000132296.1	antisense	ENSMUSG00000084936.1	antisense	466	81	99	101	111	http://asia.ensembl.org/Mus_musculus/Transcript/Idhistory?t=ENSMUST00000132296
ENSMUST00000132323.1	lincRNA	ENSMUSG00000086666.1	lincRNA	719	0	0	0	0	http://asia.ensembl.org/Mus_musculus/Transcript/Idhistory?t=ENSMUST00000132323
ENSMUST00000132332.1	lincRNA	ENSMUSG00000084791.1	lincRNA	617	0	0	0	0	http://asia.ensembl.org/Mus_musculus/Transcript/Idhistory?t=ENSMUST00000132332
ENSMUST00000132337.1	lincRNA	ENSMUSG00000086498.1	lincRNA	700	0	0	0	0	http://asia.ensembl.org/Mus_musculus/Transcript/Idhistory?t=ENSMUST00000132337
ENSMUST00000132394.1	antisense	ENSMUSG00000087654.1	antisense	446	1	3	0	2	http://asia.ensembl.org/Mus_musculus/Transcript/Idhistory?t=ENSMUST00000132394
ENSMUST00000132470.1	lincRNA	ENSMUSG00000085840.1	lincRNA	838	0	0	0	0	http://asia.ensembl.org/Mus_musculus/Transcript/Idhistory?t=ENSMUST00000132470
ENSMUST00000132553.1	processed_transcript	ENSMUSG00000086127.1	processed_transcript	1536	3	2	8	7	http://asia.ensembl.org/Mus_musculus/Transcript/Idhistory?t=ENSMUST00000132553
ENSMUST00000132564.1	antisense	ENSMUSG00000086480.1	antisense	751	1	0	0	1	http://asia.ensembl.org/Mus_musculus/Transcript/Idhistory?t=ENSMUST00000132564
ENSMUST00000132657.1	antisense	ENSMUSG00000085813.1	antisense	644	0	0	0	0	http://asia.ensembl.org/Mus_musculus/Transcript/Idhistory?t=ENSMUST00000132657
ENSMUST00000132692.2	antisense	ENSMUSG00000087294.2	antisense	1412	1	1	6	2	http://asia.ensembl.org/Mus_musculus/Transcript/Idhistory?t=ENSMUST00000132692
ENSMUST00000132716.1	processed_transcript	ENSMUSG00000087135.7	processed_transcript	639	0	6	4	3	http://asia.ensembl.org/Mus_musculus/Transcript/Idhistory?t=ENSMUST00000132716
ENSMUST00000132731.1	lincRNA	ENSMUSG00000086201.1	lincRNA	559	0	0	0	0	http://asia.ensembl.org/Mus_musculus/Transcript/Idhistory?t=ENSMUST00000132731
ENSMUST00000132759.1	lincRNA	ENSMUSG00000086339.1	lincRNA	650	0	0	0	0	http://asia.ensembl.org/Mus_musculus/Transcript/Idhistory?t=ENSMUST00000132759
ENSMUST00000132792.1	antisense	ENSMUSG00000086231.1	antisense	3485	4	3	8	11	http://asia.ensembl.org/Mus_musculus/Transcript/Idhistory?t=ENSMUST00000132792
ENSMUST00000132811.1	antisense	ENSMUSG00000086942.1	antisense	973	15	25	36	26	http://asia.ensembl.org/Mus_musculus/Transcript/Idhistory?t=ENSMUST00000132811
ENSMUST00000132822.1	processed_transcript	ENSMUSG00000087109.1	processed_transcript	1590	87	89	110	125	http://asia.ensembl.org/Mus_musculus/Transcript/Idhistory?t=ENSMUST00000132822
ENSMUST00000132826.1	antisense	ENSMUSG00000085161.1	antisense	497	0	0	0	0	http://asia.ensembl.org/Mus_musculus/Transcript/Idhistory?t=ENSMUST00000132826
ENSMUST00000132834.1	antisense	ENSMUSG00000087003.1	antisense	383	0	0	0	0	http://asia.ensembl.org/Mus_musculus/Transcript/Idhistory?t=ENSMUST00000132834
ENSMUST00000132849.1	antisense	ENSMUSG00000087348.1	antisense	1581	0	1	1	1	http://asia.ensembl.org/Mus_musculus/Transcript/Idhistory?t=ENSMUST00000132849
ENSMUST00000132871.1	retained_intron	ENSMUSG00000086467.1	processed_transcript	582	0	0	0	0	http://asia.ensembl.org/Mus_musculus/Transcript/Idhistory?t=ENSMUST00000132871
ENSMUST00000132913.1	antisense	ENSMUSG00000085742.1	antisense	766	0	0	0	0	http://asia.ensembl.org/Mus_musculus/Transcript/Idhistory?t=ENSMUST00000132913
ENSMUST00000133015.1	antisense	ENSMUSG00000073843.3	antisense	647	0	3	1	2	http://asia.ensembl.org/Mus_musculus/Transcript/Idhistory?t=ENSMUST00000133015
ENSMUST00000133025.1	lincRNA	ENSMUSG00000085545.1	lincRNA	1970	0	0	5	2	http://asia.ensembl.org/Mus_musculus/Transcript/Idhistory?t=ENSMUST00000133025
ENSMUST00000133179.2	antisense	ENSMUSG00000090357.1	antisense	279	0	0	0	0	http://asia.ensembl.org/Mus_musculus/Transcript/Idhistory?t=ENSMUST00000133179
ENSMUST00000133204.7	antisense	ENSMUSG00000085827.7	antisense	327	0	0	0	0	http://asia.ensembl.org/Mus_musculus/Transcript/Idhistory?t=ENSMUST00000133204
ENSMUST00000133259.7	lincRNA	ENSMUSG00000085489.7	lincRNA	677	0	0	0	0	http://asia.ensembl.org/Mus_musculus/Transcript/Idhistory?t=ENSMUST00000133259
ENSMUST00000133270.1	antisense	ENSMUSG00000085731.1	antisense	1232	22	23	24	27	http://asia.ensembl.org/Mus_musculus/Transcript/Idhistory?t=ENSMUST00000133270
ENSMUST00000133333.1	lincRNA	ENSMUSG00000086048.7	lincRNA	2789	0	0	1	0	http://asia.ensembl.org/Mus_musculus/Transcript/Idhistory?t=ENSMUST00000133333
ENSMUST00000133334.1	antisense	ENSMUSG00000028590.6	antisense	767	0	0	0	0	http://asia.ensembl.org/Mus_musculus/Transcript/Idhistory?t=ENSMUST00000133334
ENSMUST00000133363.1	processed_transcript	ENSMUSG00000087402.1	processed_transcript	1909	0	0	0	1	http://asia.ensembl.org/Mus_musculus/Transcript/Idhistory?t=ENSMUST00000133363
ENSMUST00000133391.1	antisense	ENSMUSG00000085680.1	antisense	2741	10	12	22	15	http://asia.ensembl.org/Mus_musculus/Transcript/Idhistory?t=ENSMUST00000133391
ENSMUST00000133451.1	sense_intronic	ENSMUSG00000087049.1	sense_intronic	481	1	0	0	0	http://asia.ensembl.org/Mus_musculus/Transcript/Idhistory?t=ENSMUST00000133451
ENSMUST00000133476.1	antisense	ENSMUSG00000087063.1	antisense	789	518	555	542	627	http://asia.ensembl.org/Mus_musculus/Transcript/Idhistory?t=ENSMUST00000133476
ENSMUST00000133496.1	antisense	ENSMUSG00000087568.1	antisense	326	0	0	0	0	http://asia.ensembl.org/Mus_musculus/Transcript/Idhistory?t=ENSMUST00000133496
ENSMUST00000133523.1	lincRNA	ENSMUSG00000084847.7	lincRNA	592	1	2	10	8	http://asia.ensembl.org/Mus_musculus/Transcript/Idhistory?t=ENSMUST00000133523
ENSMUST00000133525.1	lincRNA	ENSMUSG00000085426.1	lincRNA	484	0	0	0	0	http://asia.ensembl.org/Mus_musculus/Transcript/Idhistory?t=ENSMUST00000133525
ENSMUST00000133534.1	antisense	ENSMUSG00000086421.1	antisense	874	4	8	9	12	http://asia.ensembl.org/Mus_musculus/Transcript/Idhistory?t=ENSMUST00000133534
ENSMUST00000133586.1	antisense	ENSMUSG00000086970.1	antisense	1239	0	3	2	0	http://asia.ensembl.org/Mus_musculus/Transcript/Idhistory?t=ENSMUST00000133586
ENSMUST00000133596.1	lincRNA	ENSMUSG00000087681.1	lincRNA	700	0	0	0	0	http://asia.ensembl.org/Mus_musculus/Transcript/Idhistory?t=ENSMUST00000133596
ENSMUST00000133644.1	antisense	ENSMUSG00000087577.1	antisense	425	0	0	0	0	http://asia.ensembl.org/Mus_musculus/Transcript/Idhistory?t=ENSMUST00000133644
ENSMUST00000133794.7	lincRNA	ENSMUSG00000093817.7	lincRNA	1846	0	0	0	0	http://asia.ensembl.org/Mus_musculus/Transcript/Idhistory?t=ENSMUST00000133794
ENSMUST00000133815.1	antisense	ENSMUSG00000087106.1	antisense	734	1	0	0	2	http://asia.ensembl.org/Mus_musculus/Transcript/Idhistory?t=ENSMUST00000133815
ENSMUST00000133819.1	antisense	ENSMUSG00000086612.1	antisense	533	1	0	0	1	http://asia.ensembl.org/Mus_musculus/Transcript/Idhistory?t=ENSMUST00000133819
ENSMUST00000133824.1	lincRNA	ENSMUSG00000057215.6	lincRNA	1294	0	0	0	0	http://asia.ensembl.org/Mus_musculus/Transcript/Idhistory?t=ENSMUST00000133824
ENSMUST00000133873.7	processed_transcript	ENSMUSG00000087355.7	processed_transcript	1321	1	2	0	2	http://asia.ensembl.org/Mus_musculus/Transcript/Idhistory?t=ENSMUST00000133873
ENSMUST00000133884.7	processed_transcript	ENSMUSG00000087128.7	processed_transcript	925	10	2	12	8	http://asia.ensembl.org/Mus_musculus/Transcript/Idhistory?t=ENSMUST00000133884
ENSMUST00000133940.1	antisense	ENSMUSG00000084800.1	antisense	575	9	16	19	13	http://asia.ensembl.org/Mus_musculus/Transcript/Idhistory?t=ENSMUST00000133940
ENSMUST00000133945.1	lincRNA	ENSMUSG00000086475.1	lincRNA	375	0	0	0	0	http://asia.ensembl.org/Mus_musculus/Transcript/Idhistory?t=ENSMUST00000133945
ENSMUST00000133960.1	lincRNA	ENSMUSG00000085180.1	lincRNA	2953	0	0	0	0	http://asia.ensembl.org/Mus_musculus/Transcript/Idhistory?t=ENSMUST00000133960
ENSMUST00000133963.1	antisense	ENSMUSG00000087367.1	antisense	751	497	455	562	506	http://asia.ensembl.org/Mus_musculus/Transcript/Idhistory?t=ENSMUST00000133963
ENSMUST00000133981.1	lincRNA	ENSMUSG00000087345.1	lincRNA	605	0	0	0	0	http://asia.ensembl.org/Mus_musculus/Transcript/Idhistory?t=ENSMUST00000133981
ENSMUST00000134006.7	sense_intronic	ENSMUSG00000087531.7	sense_intronic	390	0	0	0	0	http://asia.ensembl.org/Mus_musculus/Transcript/Idhistory?t=ENSMUST00000134006
ENSMUST00000134069.1	antisense	ENSMUSG00000085511.1	antisense	2158	10	9	10	8	http://asia.ensembl.org/Mus_musculus/Transcript/Idhistory?t=ENSMUST00000134069
ENSMUST00000134226.1	lincRNA	ENSMUSG00000086684.1	lincRNA	404	0	0	0	0	http://asia.ensembl.org/Mus_musculus/Transcript/Idhistory?t=ENSMUST00000134226
ENSMUST00000134250.1	antisense	ENSMUSG00000087411.1	antisense	663	0	1	0	2	http://asia.ensembl.org/Mus_musculus/Transcript/Idhistory?t=ENSMUST00000134250
ENSMUST00000134252.1	processed_transcript	ENSMUSG00000085609.1	processed_transcript	863	84	68	93	125	http://asia.ensembl.org/Mus_musculus/Transcript/Idhistory?t=ENSMUST00000134252
ENSMUST00000134271.1	lincRNA	ENSMUSG00000085987.2	lincRNA	674	0	0	0	0	http://asia.ensembl.org/Mus_musculus/Transcript/Idhistory?t=ENSMUST00000134271
ENSMUST00000134275.1	lincRNA	ENSMUSG00000085991.1	lincRNA	387	0	1	0	2	http://asia.ensembl.org/Mus_musculus/Transcript/Idhistory?t=ENSMUST00000134275
ENSMUST00000134284.1	lincRNA	ENSMUSG00000087319.1	lincRNA	2309	0	0	0	0	http://asia.ensembl.org/Mus_musculus/Transcript/Idhistory?t=ENSMUST00000134284
ENSMUST00000134285.1	antisense	ENSMUSG00000086020.1	antisense	500	0	0	0	0	http://asia.ensembl.org/Mus_musculus/Transcript/Idhistory?t=ENSMUST00000134285
ENSMUST00000134312.8	processed_transcript	ENSMUSG00000086742.8	processed_transcript	709	0	0	0	1	http://asia.ensembl.org/Mus_musculus/Transcript/Idhistory?t=ENSMUST00000134312
ENSMUST00000134391.1	antisense	ENSMUSG00000087072.1	antisense	396	0	0	2	0	http://asia.ensembl.org/Mus_musculus/Transcript/Idhistory?t=ENSMUST00000134391
ENSMUST00000134427.1	processed_transcript	ENSMUSG00000085586.1	processed_transcript	1971	23	20	31	16	http://asia.ensembl.org/Mus_musculus/Transcript/Idhistory?t=ENSMUST00000134427
ENSMUST00000134448.1	lincRNA	ENSMUSG00000086975.1	lincRNA	493	0	0	0	0	http://asia.ensembl.org/Mus_musculus/Transcript/Idhistory?t=ENSMUST00000134448
ENSMUST00000134494.1	antisense	ENSMUSG00000085878.1	antisense	318	0	0	0	0	http://asia.ensembl.org/Mus_musculus/Transcript/Idhistory?t=ENSMUST00000134494
ENSMUST00000134541.1	lincRNA	ENSMUSG00000086855.1	lincRNA	581	0	1	5	0	http://asia.ensembl.org/Mus_musculus/Transcript/Idhistory?t=ENSMUST00000134541
ENSMUST00000134552.1	sense_overlapping	ENSMUSG00000086753.1	sense_overlapping	1862	74	62	90	77	http://asia.ensembl.org/Mus_musculus/Transcript/Idhistory?t=ENSMUST00000134552
ENSMUST00000134567.1	lincRNA	ENSMUSG00000085646.1	lincRNA	566	0	0	0	0	http://asia.ensembl.org/Mus_musculus/Transcript/Idhistory?t=ENSMUST00000134567
ENSMUST00000134627.1	lincRNA	ENSMUSG00000086148.1	lincRNA	2110	0	1	0	0	http://asia.ensembl.org/Mus_musculus/Transcript/Idhistory?t=ENSMUST00000134627
ENSMUST00000134649.1	antisense	ENSMUSG00000086717.1	antisense	440	147	84	80	78	http://asia.ensembl.org/Mus_musculus/Transcript/Idhistory?t=ENSMUST00000134649
ENSMUST00000134688.1	antisense	ENSMUSG00000086119.2	antisense	401	0	0	0	0	http://asia.ensembl.org/Mus_musculus/Transcript/Idhistory?t=ENSMUST00000134688
ENSMUST00000134690.1	antisense	ENSMUSG00000025644.10	antisense	2010	30	34	41	47	http://asia.ensembl.org/Mus_musculus/Transcript/Idhistory?t=ENSMUST00000134690
ENSMUST00000134692.1	antisense	ENSMUSG00000087199.1	antisense	656	2	0	6	2	http://asia.ensembl.org/Mus_musculus/Transcript/Idhistory?t=ENSMUST00000134692
ENSMUST00000134801.1	processed_transcript	ENSMUSG00000085071.1	processed_transcript	2057	7	14	16	7	http://asia.ensembl.org/Mus_musculus/Transcript/Idhistory?t=ENSMUST00000134801
ENSMUST00000134911.1	antisense	ENSMUSG00000087451.1	antisense	581	1	0	0	2	http://asia.ensembl.org/Mus_musculus/Transcript/Idhistory?t=ENSMUST00000134911
ENSMUST00000134920.1	antisense	ENSMUSG00000087435.1	antisense	556	2	2	1	2	http://asia.ensembl.org/Mus_musculus/Transcript/Idhistory?t=ENSMUST00000134920
ENSMUST00000134966.1	lincRNA	ENSMUSG00000085817.1	lincRNA	575	0	0	0	0	http://asia.ensembl.org/Mus_musculus/Transcript/Idhistory?t=ENSMUST00000134966
ENSMUST00000134992.1	processed_transcript	ENSMUSG00000086837.1	processed_transcript	955	44	19	18	20	http://asia.ensembl.org/Mus_musculus/Transcript/Idhistory?t=ENSMUST00000134992
ENSMUST00000135030.1	lincRNA	ENSMUSG00000086380.1	lincRNA	441	0	0	0	0	http://asia.ensembl.org/Mus_musculus/Transcript/Idhistory?t=ENSMUST00000135030
ENSMUST00000135068.1	antisense	ENSMUSG00000086341.1	antisense	512	3	8	11	13	http://asia.ensembl.org/Mus_musculus/Transcript/Idhistory?t=ENSMUST00000135068
ENSMUST00000135144.1	antisense	ENSMUSG00000086389.1	antisense	1844	6	4	1	4	http://asia.ensembl.org/Mus_musculus/Transcript/Idhistory?t=ENSMUST00000135144
ENSMUST00000135186.1	processed_transcript	ENSMUSG00000090248.1	processed_transcript	622	10	9	15	9	http://asia.ensembl.org/Mus_musculus/Transcript/Idhistory?t=ENSMUST00000135186
ENSMUST00000135240.1	lincRNA	ENSMUSG00000087272.1	lincRNA	520	0	3	3	6	http://asia.ensembl.org/Mus_musculus/Transcript/Idhistory?t=ENSMUST00000135240
ENSMUST00000135313.1	processed_transcript	ENSMUSG00000086443.1	processed_transcript	1638	4	5	4	2	http://asia.ensembl.org/Mus_musculus/Transcript/Idhistory?t=ENSMUST00000135313
ENSMUST00000135329.1	lincRNA	ENSMUSG00000087504.1	lincRNA	929	0	0	0	0	http://asia.ensembl.org/Mus_musculus/Transcript/Idhistory?t=ENSMUST00000135329
ENSMUST00000135348.1	lincRNA	ENSMUSG00000087032.1	lincRNA	941	0	0	0	0	http://asia.ensembl.org/Mus_musculus/Transcript/Idhistory?t=ENSMUST00000135348
ENSMUST00000135434.1	antisense	ENSMUSG00000087672.1	antisense	462	40	27	36	40	http://asia.ensembl.org/Mus_musculus/Transcript/Idhistory?t=ENSMUST00000135434
ENSMUST00000135438.1	lincRNA	ENSMUSG00000086963.1	lincRNA	591	0	0	0	0	http://asia.ensembl.org/Mus_musculus/Transcript/Idhistory?t=ENSMUST00000135438
ENSMUST00000135451.1	antisense	ENSMUSG00000087703.1	antisense	770	0	0	0	0	http://asia.ensembl.org/Mus_musculus/Transcript/Idhistory?t=ENSMUST00000135451
ENSMUST00000135491.1	processed_transcript	ENSMUSG00000086685.1	processed_transcript	636	0	0	0	0	http://asia.ensembl.org/Mus_musculus/Transcript/Idhistory?t=ENSMUST00000135491
ENSMUST00000135544.1	antisense	ENSMUSG00000087386.1	antisense	817	0	0	0	0	http://asia.ensembl.org/Mus_musculus/Transcript/Idhistory?t=ENSMUST00000135544
ENSMUST00000135553.2	lincRNA	ENSMUSG00000085659.2	lincRNA	320	0	0	0	0	http://asia.ensembl.org/Mus_musculus/Transcript/Idhistory?t=ENSMUST00000135553
ENSMUST00000135583.1	antisense	ENSMUSG00000085802.1	antisense	3778	53	48	36	55	http://asia.ensembl.org/Mus_musculus/Transcript/Idhistory?t=ENSMUST00000135583
ENSMUST00000135670.1	processed_transcript	ENSMUSG00000055134.5	processed_transcript	3338	1	1	0	1	http://asia.ensembl.org/Mus_musculus/Transcript/Idhistory?t=ENSMUST00000135670
ENSMUST00000135674.1	antisense	ENSMUSG00000086016.1	antisense	750	5	15	10	12	http://asia.ensembl.org/Mus_musculus/Transcript/Idhistory?t=ENSMUST00000135674
ENSMUST00000135700.1	antisense	ENSMUSG00000085491.1	antisense	351	0	0	1	0	http://asia.ensembl.org/Mus_musculus/Transcript/Idhistory?t=ENSMUST00000135700
ENSMUST00000135739.1	antisense	ENSMUSG00000085649.7	antisense	1854	0	0	0	0	http://asia.ensembl.org/Mus_musculus/Transcript/Idhistory?t=ENSMUST00000135739
ENSMUST00000135749.1	antisense	ENSMUSG00000085737.1	antisense	663	0	0	1	0	http://asia.ensembl.org/Mus_musculus/Transcript/Idhistory?t=ENSMUST00000135749
ENSMUST00000135767.1	lincRNA	ENSMUSG00000087246.1	lincRNA	3634	0	0	0	1	http://asia.ensembl.org/Mus_musculus/Transcript/Idhistory?t=ENSMUST00000135767
ENSMUST00000135777.1	lincRNA	ENSMUSG00000048824.7	lincRNA	506	0	0	0	0	http://asia.ensembl.org/Mus_musculus/Transcript/Idhistory?t=ENSMUST00000135777
ENSMUST00000135857.1	antisense	ENSMUSG00000085033.1	antisense	397	6	2	4	0	http://asia.ensembl.org/Mus_musculus/Transcript/Idhistory?t=ENSMUST00000135857
ENSMUST00000135858.1	antisense	ENSMUSG00000085968.1	antisense	241	71	65	74	65	http://asia.ensembl.org/Mus_musculus/Transcript/Idhistory?t=ENSMUST00000135858
ENSMUST00000135873.1	antisense	ENSMUSG00000087322.1	antisense	361	9	15	24	11	http://asia.ensembl.org/Mus_musculus/Transcript/Idhistory?t=ENSMUST00000135873
ENSMUST00000135902.1	antisense	ENSMUSG00000086530.1	antisense	724	0	0	0	0	http://asia.ensembl.org/Mus_musculus/Transcript/Idhistory?t=ENSMUST00000135902
ENSMUST00000135936.1	antisense	ENSMUSG00000086297.1	antisense	246	2	1	2	0	http://asia.ensembl.org/Mus_musculus/Transcript/Idhistory?t=ENSMUST00000135936
ENSMUST00000135958.1	antisense	ENSMUSG00000084878.1	antisense	586	3	2	1	4	http://asia.ensembl.org/Mus_musculus/Transcript/Idhistory?t=ENSMUST00000135958
ENSMUST00000135990.1	antisense	ENSMUSG00000086575.1	antisense	356	1	5	1	0	http://asia.ensembl.org/Mus_musculus/Transcript/Idhistory?t=ENSMUST00000135990
ENSMUST00000136015.1	antisense	ENSMUSG00000086706.7	antisense	482	0	0	0	0	http://asia.ensembl.org/Mus_musculus/Transcript/Idhistory?t=ENSMUST00000136015
ENSMUST00000136025.1	lincRNA	ENSMUSG00000086879.1	lincRNA	677	1	1	1	0	http://asia.ensembl.org/Mus_musculus/Transcript/Idhistory?t=ENSMUST00000136025
ENSMUST00000136052.1	antisense	ENSMUSG00000086561.1	antisense	674	0	0	0	0	http://asia.ensembl.org/Mus_musculus/Transcript/Idhistory?t=ENSMUST00000136052
ENSMUST00000136115.1	antisense	ENSMUSG00000086876.1	antisense	289	0	0	0	0	http://asia.ensembl.org/Mus_musculus/Transcript/Idhistory?t=ENSMUST00000136115
ENSMUST00000136170.3	antisense	ENSMUSG00000085773.3	antisense	1623	2	0	0	0	http://asia.ensembl.org/Mus_musculus/Transcript/Idhistory?t=ENSMUST00000136170
ENSMUST00000136190.1	antisense	ENSMUSG00000086838.1	antisense	282	0	0	0	0	http://asia.ensembl.org/Mus_musculus/Transcript/Idhistory?t=ENSMUST00000136190
ENSMUST00000136196.1	antisense	ENSMUSG00000086900.1	antisense	566	5	2	6	4	http://asia.ensembl.org/Mus_musculus/Transcript/Idhistory?t=ENSMUST00000136196
ENSMUST00000136288.1	antisense	ENSMUSG00000086170.1	antisense	1292	0	3	0	1	http://asia.ensembl.org/Mus_musculus/Transcript/Idhistory?t=ENSMUST00000136288
ENSMUST00000136302.2	processed_transcript	ENSMUSG00000099521.1	processed_transcript	623	0	0	0	0	http://asia.ensembl.org/Mus_musculus/Transcript/Idhistory?t=ENSMUST00000136302
ENSMUST00000136306.1	lincRNA	ENSMUSG00000085180.1	lincRNA	525	0	0	0	0	http://asia.ensembl.org/Mus_musculus/Transcript/Idhistory?t=ENSMUST00000136306
ENSMUST00000136322.1	lincRNA	ENSMUSG00000060380.3	lincRNA	1270	28	25	27	41	http://asia.ensembl.org/Mus_musculus/Transcript/Idhistory?t=ENSMUST00000136322
ENSMUST00000136371.1	lincRNA	ENSMUSG00000086036.1	lincRNA	296	0	0	2	0	http://asia.ensembl.org/Mus_musculus/Transcript/Idhistory?t=ENSMUST00000136371
ENSMUST00000136400.1	antisense	ENSMUSG00000085319.1	antisense	388	0	0	0	0	http://asia.ensembl.org/Mus_musculus/Transcript/Idhistory?t=ENSMUST00000136400
ENSMUST00000136428.1	lincRNA	ENSMUSG00000087133.2	lincRNA	581	0	0	0	0	http://asia.ensembl.org/Mus_musculus/Transcript/Idhistory?t=ENSMUST00000136428
ENSMUST00000136486.1	lincRNA	ENSMUSG00000087100.1	lincRNA	452	0	0	0	0	http://asia.ensembl.org/Mus_musculus/Transcript/Idhistory?t=ENSMUST00000136486
ENSMUST00000136489.1	lincRNA	ENSMUSG00000086445.1	lincRNA	416	0	0	0	0	http://asia.ensembl.org/Mus_musculus/Transcript/Idhistory?t=ENSMUST00000136489
ENSMUST00000136525.1	lincRNA	ENSMUSG00000086096.1	lincRNA	701	0	0	0	0	http://asia.ensembl.org/Mus_musculus/Transcript/Idhistory?t=ENSMUST00000136525
ENSMUST00000136639.1	lincRNA	ENSMUSG00000086959.1	lincRNA	966	0	0	0	0	http://asia.ensembl.org/Mus_musculus/Transcript/Idhistory?t=ENSMUST00000136639
ENSMUST00000136693.1	antisense	ENSMUSG00000085883.1	antisense	298	0	0	0	0	http://asia.ensembl.org/Mus_musculus/Transcript/Idhistory?t=ENSMUST00000136693
ENSMUST00000136779.1	antisense	ENSMUSG00000087201.1	antisense	2763	0	0	0	0	http://asia.ensembl.org/Mus_musculus/Transcript/Idhistory?t=ENSMUST00000136779
ENSMUST00000136834.1	lincRNA	ENSMUSG00000086185.1	lincRNA	349	0	0	0	0	http://asia.ensembl.org/Mus_musculus/Transcript/Idhistory?t=ENSMUST00000136834
ENSMUST00000136853.1	lincRNA	ENSMUSG00000085865.1	lincRNA	480	1	0	0	0	http://asia.ensembl.org/Mus_musculus/Transcript/Idhistory?t=ENSMUST00000136853
ENSMUST00000136908.7	processed_transcript	ENSMUSG00000087400.8	processed_transcript	468	0	4	6	6	http://asia.ensembl.org/Mus_musculus/Transcript/Idhistory?t=ENSMUST00000136908
ENSMUST00000136919.2	lincRNA	ENSMUSG00000087647.2	lincRNA	634	0	0	0	0	http://asia.ensembl.org/Mus_musculus/Transcript/Idhistory?t=ENSMUST00000136919
ENSMUST00000136923.2	antisense	ENSMUSG00000108703.1	antisense	582	6	10	17	18	http://asia.ensembl.org/Mus_musculus/Transcript/Idhistory?t=ENSMUST00000136923
ENSMUST00000137099.1	antisense	ENSMUSG00000085606.1	antisense	769	0	2	1	0	http://asia.ensembl.org/Mus_musculus/Transcript/Idhistory?t=ENSMUST00000137099
ENSMUST00000137123.1	antisense	ENSMUSG00000087185.1	antisense	330	0	0	0	0	http://asia.ensembl.org/Mus_musculus/Transcript/Idhistory?t=ENSMUST00000137123
ENSMUST00000137134.1	antisense	ENSMUSG00000087539.1	antisense	603	10	2	12	10	http://asia.ensembl.org/Mus_musculus/Transcript/Idhistory?t=ENSMUST00000137134
ENSMUST00000137175.1	antisense	ENSMUSG00000086078.1	antisense	337	0	1	0	0	http://asia.ensembl.org/Mus_musculus/Transcript/Idhistory?t=ENSMUST00000137175
ENSMUST00000137176.1	antisense	ENSMUSG00000087405.1	antisense	446	13	7	13	3	http://asia.ensembl.org/Mus_musculus/Transcript/Idhistory?t=ENSMUST00000137176
ENSMUST00000137184.1	antisense	ENSMUSG00000052188.6	antisense	519	3	6	14	10	http://asia.ensembl.org/Mus_musculus/Transcript/Idhistory?t=ENSMUST00000137184
ENSMUST00000137186.1	antisense	ENSMUSG00000086418.1	antisense	839	0	0	0	0	http://asia.ensembl.org/Mus_musculus/Transcript/Idhistory?t=ENSMUST00000137186
ENSMUST00000137218.1	lincRNA	ENSMUSG00000079011.9	lincRNA	406	0	0	0	0	http://asia.ensembl.org/Mus_musculus/Transcript/Idhistory?t=ENSMUST00000137218
ENSMUST00000137221.1	antisense	ENSMUSG00000085029.1	antisense	574	2	0	2	5	http://asia.ensembl.org/Mus_musculus/Transcript/Idhistory?t=ENSMUST00000137221
ENSMUST00000137275.1	antisense	ENSMUSG00000085914.1	antisense	1023	3	2	1	0	http://asia.ensembl.org/Mus_musculus/Transcript/Idhistory?t=ENSMUST00000137275
ENSMUST00000137315.1	antisense	ENSMUSG00000086093.1	antisense	592	1	0	0	0	http://asia.ensembl.org/Mus_musculus/Transcript/Idhistory?t=ENSMUST00000137315
ENSMUST00000137349.1	antisense	ENSMUSG00000087515.1	antisense	477	6	5	7	16	http://asia.ensembl.org/Mus_musculus/Transcript/Idhistory?t=ENSMUST00000137349
ENSMUST00000137352.7	processed_transcript	ENSMUSG00000054391.11	processed_transcript	996	3	0	0	0	http://asia.ensembl.org/Mus_musculus/Transcript/Idhistory?t=ENSMUST00000137352
ENSMUST00000137359.1	antisense	ENSMUSG00000087639.1	antisense	2257	2	1	3	6	http://asia.ensembl.org/Mus_musculus/Transcript/Idhistory?t=ENSMUST00000137359
ENSMUST00000137364.1	lincRNA	ENSMUSG00000086707.1	lincRNA	520	0	0	0	0	http://asia.ensembl.org/Mus_musculus/Transcript/Idhistory?t=ENSMUST00000137364
ENSMUST00000137397.1	lincRNA	ENSMUSG00000087450.1	lincRNA	513	0	0	0	0	http://asia.ensembl.org/Mus_musculus/Transcript/Idhistory?t=ENSMUST00000137397
ENSMUST00000137405.1	processed_transcript	ENSMUSG00000084825.1	processed_transcript	871	0	1	0	3	http://asia.ensembl.org/Mus_musculus/Transcript/Idhistory?t=ENSMUST00000137405
ENSMUST00000137422.1	antisense	ENSMUSG00000087035.1	antisense	390	0	0	0	1	http://asia.ensembl.org/Mus_musculus/Transcript/Idhistory?t=ENSMUST00000137422
ENSMUST00000137462.1	sense_intronic	ENSMUSG00000084916.1	sense_intronic	395	0	0	0	0	http://asia.ensembl.org/Mus_musculus/Transcript/Idhistory?t=ENSMUST00000137462
ENSMUST00000137471.7	lincRNA	ENSMUSG00000087495.7	lincRNA	472	0	0	0	0	http://asia.ensembl.org/Mus_musculus/Transcript/Idhistory?t=ENSMUST00000137471
ENSMUST00000137477.1	sense_intronic	ENSMUSG00000084851.1	sense_intronic	1071	0	4	0	0	http://asia.ensembl.org/Mus_musculus/Transcript/Idhistory?t=ENSMUST00000137477
ENSMUST00000137509.1	lincRNA	ENSMUSG00000084833.1	lincRNA	581	0	0	0	0	http://asia.ensembl.org/Mus_musculus/Transcript/Idhistory?t=ENSMUST00000137509
ENSMUST00000137535.1	antisense	ENSMUSG00000086043.1	antisense	579	12	18	5	13	http://asia.ensembl.org/Mus_musculus/Transcript/Idhistory?t=ENSMUST00000137535
ENSMUST00000137546.1	antisense	ENSMUSG00000086275.1	antisense	677	0	0	2	2	http://asia.ensembl.org/Mus_musculus/Transcript/Idhistory?t=ENSMUST00000137546
ENSMUST00000137561.1	antisense	ENSMUSG00000085134.1	antisense	466	0	2	2	0	http://asia.ensembl.org/Mus_musculus/Transcript/Idhistory?t=ENSMUST00000137561
ENSMUST00000137567.1	antisense	ENSMUSG00000087080.1	antisense	517	0	0	0	0	http://asia.ensembl.org/Mus_musculus/Transcript/Idhistory?t=ENSMUST00000137567
ENSMUST00000137582.1	antisense	ENSMUSG00000086881.1	antisense	476	0	0	0	0	http://asia.ensembl.org/Mus_musculus/Transcript/Idhistory?t=ENSMUST00000137582
ENSMUST00000137593.1	sense_intronic	ENSMUSG00000086423.1	sense_intronic	297	0	0	0	0	http://asia.ensembl.org/Mus_musculus/Transcript/Idhistory?t=ENSMUST00000137593
ENSMUST00000137598.1	antisense	ENSMUSG00000085145.1	antisense	736	5	6	5	7	http://asia.ensembl.org/Mus_musculus/Transcript/Idhistory?t=ENSMUST00000137598
ENSMUST00000137651.1	antisense	ENSMUSG00000087688.1	antisense	565	0	0	0	0	http://asia.ensembl.org/Mus_musculus/Transcript/Idhistory?t=ENSMUST00000137651
ENSMUST00000137661.1	antisense	ENSMUSG00000087612.1	antisense	1605	140	137	154	149	http://asia.ensembl.org/Mus_musculus/Transcript/Idhistory?t=ENSMUST00000137661
ENSMUST00000137673.2	antisense	ENSMUSG00000087001.2	antisense	3757	1	1	0	0	http://asia.ensembl.org/Mus_musculus/Transcript/Idhistory?t=ENSMUST00000137673
ENSMUST00000137706.1	lincRNA	ENSMUSG00000074113.4	lincRNA	2014	3	4	1	1	http://asia.ensembl.org/Mus_musculus/Transcript/Idhistory?t=ENSMUST00000137706
ENSMUST00000137714.1	antisense	ENSMUSG00000087103.1	antisense	1557	0	1	2	0	http://asia.ensembl.org/Mus_musculus/Transcript/Idhistory?t=ENSMUST00000137714
ENSMUST00000137731.2	lincRNA	ENSMUSG00000085497.2	lincRNA	343	0	0	0	0	http://asia.ensembl.org/Mus_musculus/Transcript/Idhistory?t=ENSMUST00000137731
ENSMUST00000137756.1	lincRNA	ENSMUSG00000085693.1	lincRNA	469	0	0	1	0	http://asia.ensembl.org/Mus_musculus/Transcript/Idhistory?t=ENSMUST00000137756
ENSMUST00000137776.2	antisense	ENSMUSG00000085244.8	antisense	2437	0	0	0	0	http://asia.ensembl.org/Mus_musculus/Transcript/Idhistory?t=ENSMUST00000137776
ENSMUST00000137802.1	antisense	ENSMUSG00000085383.1	antisense	595	0	5	2	0	http://asia.ensembl.org/Mus_musculus/Transcript/Idhistory?t=ENSMUST00000137802
ENSMUST00000137869.1	processed_transcript	ENSMUSG00000086779.1	processed_transcript	687	6	4	3	1	http://asia.ensembl.org/Mus_musculus/Transcript/Idhistory?t=ENSMUST00000137869
ENSMUST00000137882.1	antisense	ENSMUSG00000086172.1	antisense	1872	1	1	0	0	http://asia.ensembl.org/Mus_musculus/Transcript/Idhistory?t=ENSMUST00000137882
ENSMUST00000137883.1	processed_transcript	ENSMUSG00000085185.9	processed_transcript	985	2	2	2	0	http://asia.ensembl.org/Mus_musculus/Transcript/Idhistory?t=ENSMUST00000137883
ENSMUST00000137886.1	antisense	ENSMUSG00000087409.1	antisense	630	0	0	2	0	http://asia.ensembl.org/Mus_musculus/Transcript/Idhistory?t=ENSMUST00000137886
ENSMUST00000137923.1	antisense	ENSMUSG00000085560.2	processed_transcript	2550	9	3	2	3	http://asia.ensembl.org/Mus_musculus/Transcript/Idhistory?t=ENSMUST00000137923
ENSMUST00000137958.1	antisense	ENSMUSG00000084947.1	antisense	2215	16	31	36	31	http://asia.ensembl.org/Mus_musculus/Transcript/Idhistory?t=ENSMUST00000137958
ENSMUST00000137962.1	processed_transcript	ENSMUSG00000087288.1	processed_transcript	664	5	4	2	2	http://asia.ensembl.org/Mus_musculus/Transcript/Idhistory?t=ENSMUST00000137962
ENSMUST00000137981.1	lincRNA	ENSMUSG00000096911.7	lincRNA	764	0	0	0	0	http://asia.ensembl.org/Mus_musculus/Transcript/Idhistory?t=ENSMUST00000137981
ENSMUST00000138080.1	antisense	ENSMUSG00000086831.1	antisense	1444	2	8	4	3	http://asia.ensembl.org/Mus_musculus/Transcript/Idhistory?t=ENSMUST00000138080
ENSMUST00000138087.2	processed_transcript	ENSMUSG00000108416.1	processed_transcript	421	0	6	1	1	http://asia.ensembl.org/Mus_musculus/Transcript/Idhistory?t=ENSMUST00000138087
ENSMUST00000138108.1	antisense	ENSMUSG00000086140.1	antisense	442	0	0	0	0	http://asia.ensembl.org/Mus_musculus/Transcript/Idhistory?t=ENSMUST00000138108
ENSMUST00000138136.1	antisense	ENSMUSG00000085459.1	antisense	333	1	3	5	4	http://asia.ensembl.org/Mus_musculus/Transcript/Idhistory?t=ENSMUST00000138136
ENSMUST00000138207.1	processed_transcript	ENSMUSG00000085337.1	processed_transcript	2745	144	156	161	154	http://asia.ensembl.org/Mus_musculus/Transcript/Idhistory?t=ENSMUST00000138207
ENSMUST00000138256.1	antisense	ENSMUSG00000087638.1	antisense	497	3	0	4	1	http://asia.ensembl.org/Mus_musculus/Transcript/Idhistory?t=ENSMUST00000138256
ENSMUST00000138259.7	antisense	ENSMUSG00000086946.7	processed_transcript	858	0	0	1	0	http://asia.ensembl.org/Mus_musculus/Transcript/Idhistory?t=ENSMUST00000138259
ENSMUST00000138275.1	antisense	ENSMUSG00000086762.1	antisense	1647	1	0	0	0	http://asia.ensembl.org/Mus_musculus/Transcript/Idhistory?t=ENSMUST00000138275
ENSMUST00000138288.1	processed_transcript	ENSMUSG00000087633.1	processed_transcript	2146	1	3	4	10	http://asia.ensembl.org/Mus_musculus/Transcript/Idhistory?t=ENSMUST00000138288
ENSMUST00000138291.1	lincRNA	ENSMUSG00000085701.1	lincRNA	1454	0	2	0	2	http://asia.ensembl.org/Mus_musculus/Transcript/Idhistory?t=ENSMUST00000138291
ENSMUST00000138295.1	lincRNA	ENSMUSG00000086919.1	lincRNA	2154	0	0	0	0	http://asia.ensembl.org/Mus_musculus/Transcript/Idhistory?t=ENSMUST00000138295
ENSMUST00000138298.1	antisense	ENSMUSG00000085847.1	antisense	3261	4	9	4	9	http://asia.ensembl.org/Mus_musculus/Transcript/Idhistory?t=ENSMUST00000138298
ENSMUST00000138341.1	antisense	ENSMUSG00000086834.1	antisense	371	0	0	0	0	http://asia.ensembl.org/Mus_musculus/Transcript/Idhistory?t=ENSMUST00000138341
ENSMUST00000138374.1	lincRNA	ENSMUSG00000087357.1	lincRNA	2458	0	0	0	2	http://asia.ensembl.org/Mus_musculus/Transcript/Idhistory?t=ENSMUST00000138374
ENSMUST00000138377.1	antisense	ENSMUSG00000084970.1	antisense	1060	21	49	39	43	http://asia.ensembl.org/Mus_musculus/Transcript/Idhistory?t=ENSMUST00000138377
ENSMUST00000138379.1	lincRNA	ENSMUSG00000086124.1	lincRNA	1740	5	11	5	14	http://asia.ensembl.org/Mus_musculus/Transcript/Idhistory?t=ENSMUST00000138379
ENSMUST00000138402.1	antisense	ENSMUSG00000085165.1	antisense	428	1	1	2	0	http://asia.ensembl.org/Mus_musculus/Transcript/Idhistory?t=ENSMUST00000138402
ENSMUST00000138406.1	lincRNA	ENSMUSG00000085565.1	lincRNA	3308	14	28	30	10	http://asia.ensembl.org/Mus_musculus/Transcript/Idhistory?t=ENSMUST00000138406
ENSMUST00000138422.1	antisense	ENSMUSG00000087578.1	antisense	600	12	18	17	15	http://asia.ensembl.org/Mus_musculus/Transcript/Idhistory?t=ENSMUST00000138422
ENSMUST00000138426.1	antisense	ENSMUSG00000087299.1	antisense	751	17	8	22	21	http://asia.ensembl.org/Mus_musculus/Transcript/Idhistory?t=ENSMUST00000138426
ENSMUST00000138427.1	antisense	ENSMUSG00000087563.1	antisense	739	251	285	293	361	http://asia.ensembl.org/Mus_musculus/Transcript/Idhistory?t=ENSMUST00000138427
ENSMUST00000138430.1	antisense	ENSMUSG00000085754.7	antisense	785	35	45	85	72	http://asia.ensembl.org/Mus_musculus/Transcript/Idhistory?t=ENSMUST00000138430
ENSMUST00000138442.1	lincRNA	ENSMUSG00000085030.1	lincRNA	1691	40	54	75	61	http://asia.ensembl.org/Mus_musculus/Transcript/Idhistory?t=ENSMUST00000138442
ENSMUST00000138462.1	lincRNA	ENSMUSG00000086921.1	lincRNA	252	0	0	1	0	http://asia.ensembl.org/Mus_musculus/Transcript/Idhistory?t=ENSMUST00000138462
ENSMUST00000138467.1	antisense	ENSMUSG00000086974.1	antisense	574	0	0	0	0	http://asia.ensembl.org/Mus_musculus/Transcript/Idhistory?t=ENSMUST00000138467
ENSMUST00000138492.1	antisense	ENSMUSG00000087217.1	antisense	494	0	0	1	0	http://asia.ensembl.org/Mus_musculus/Transcript/Idhistory?t=ENSMUST00000138492
ENSMUST00000138539.1	antisense	ENSMUSG00000086237.1	antisense	627	12	14	15	16	http://asia.ensembl.org/Mus_musculus/Transcript/Idhistory?t=ENSMUST00000138539
ENSMUST00000138574.1	lincRNA	ENSMUSG00000085770.1	lincRNA	420	0	0	0	0	http://asia.ensembl.org/Mus_musculus/Transcript/Idhistory?t=ENSMUST00000138574
ENSMUST00000138684.1	antisense	ENSMUSG00000084999.2	antisense	612	0	0	0	0	http://asia.ensembl.org/Mus_musculus/Transcript/Idhistory?t=ENSMUST00000138684
ENSMUST00000138702.1	sense_intronic	ENSMUSG00000086442.1	sense_intronic	534	3	1	6	8	http://asia.ensembl.org/Mus_musculus/Transcript/Idhistory?t=ENSMUST00000138702
ENSMUST00000138729.1	antisense	ENSMUSG00000086890.1	antisense	575	8	5	12	10	http://asia.ensembl.org/Mus_musculus/Transcript/Idhistory?t=ENSMUST00000138729
ENSMUST00000138744.1	antisense	ENSMUSG00000087300.1	antisense	1253	1	1	0	1	http://asia.ensembl.org/Mus_musculus/Transcript/Idhistory?t=ENSMUST00000138744
ENSMUST00000138795.7	antisense	ENSMUSG00000087437.7	antisense	1258	23	26	33	18	http://asia.ensembl.org/Mus_musculus/Transcript/Idhistory?t=ENSMUST00000138795
ENSMUST00000138802.1	lincRNA	ENSMUSG00000086326.1	lincRNA	258	0	0	1	0	http://asia.ensembl.org/Mus_musculus/Transcript/Idhistory?t=ENSMUST00000138802
ENSMUST00000138819.1	processed_transcript	ENSMUSG00000085926.1	processed_transcript	2327	2	1	1	1	http://asia.ensembl.org/Mus_musculus/Transcript/Idhistory?t=ENSMUST00000138819
ENSMUST00000138832.1	antisense	ENSMUSG00000086573.1	antisense	486	1	4	2	0	http://asia.ensembl.org/Mus_musculus/Transcript/Idhistory?t=ENSMUST00000138832
ENSMUST00000138844.2	antisense	ENSMUSG00000089821.1	antisense	332	3	0	0	1	http://asia.ensembl.org/Mus_musculus/Transcript/Idhistory?t=ENSMUST00000138844
ENSMUST00000138875.1	processed_transcript	ENSMUSG00000087056.1	processed_transcript	590	3	4	5	3	http://asia.ensembl.org/Mus_musculus/Transcript/Idhistory?t=ENSMUST00000138875
ENSMUST00000138891.7	antisense	ENSMUSG00000087657.8	antisense	541	0	0	0	0	http://asia.ensembl.org/Mus_musculus/Transcript/Idhistory?t=ENSMUST00000138891
ENSMUST00000138893.3	lincRNA	ENSMUSG00000090284.2	lincRNA	669	0	0	0	0	http://asia.ensembl.org/Mus_musculus/Transcript/Idhistory?t=ENSMUST00000138893
ENSMUST00000138926.1	antisense	ENSMUSG00000086032.1	antisense	1161	1	2	5	0	http://asia.ensembl.org/Mus_musculus/Transcript/Idhistory?t=ENSMUST00000138926
ENSMUST00000138988.1	antisense	ENSMUSG00000087432.1	antisense	339	0	0	0	0	http://asia.ensembl.org/Mus_musculus/Transcript/Idhistory?t=ENSMUST00000138988
ENSMUST00000138992.1	antisense	ENSMUSG00000086506.1	antisense	809	8	2	9	11	http://asia.ensembl.org/Mus_musculus/Transcript/Idhistory?t=ENSMUST00000138992
ENSMUST00000139006.1	lincRNA	ENSMUSG00000085321.1	lincRNA	1017	0	0	0	0	http://asia.ensembl.org/Mus_musculus/Transcript/Idhistory?t=ENSMUST00000139006
ENSMUST00000139025.1	antisense	ENSMUSG00000085132.1	antisense	468	11	8	11	12	http://asia.ensembl.org/Mus_musculus/Transcript/Idhistory?t=ENSMUST00000139025
ENSMUST00000139089.1	antisense	ENSMUSG00000085414.1	antisense	826	0	0	0	0	http://asia.ensembl.org/Mus_musculus/Transcript/Idhistory?t=ENSMUST00000139089
ENSMUST00000139112.7	lincRNA	ENSMUSG00000085325.7	lincRNA	804	0	0	0	0	http://asia.ensembl.org/Mus_musculus/Transcript/Idhistory?t=ENSMUST00000139112
ENSMUST00000139119.1	antisense	ENSMUSG00000087142.7	antisense	978	1	3	0	1	http://asia.ensembl.org/Mus_musculus/Transcript/Idhistory?t=ENSMUST00000139119
ENSMUST00000139207.1	sense_intronic	ENSMUSG00000084916.1	sense_intronic	360	0	0	0	0	http://asia.ensembl.org/Mus_musculus/Transcript/Idhistory?t=ENSMUST00000139207
ENSMUST00000139309.1	sense_intronic	ENSMUSG00000086145.1	sense_intronic	1133	0	0	0	2	http://asia.ensembl.org/Mus_musculus/Transcript/Idhistory?t=ENSMUST00000139309
ENSMUST00000139334.1	antisense	ENSMUSG00000084790.1	antisense	809	41	35	46	31	http://asia.ensembl.org/Mus_musculus/Transcript/Idhistory?t=ENSMUST00000139334
ENSMUST00000139357.7	antisense	ENSMUSG00000084983.7	antisense	514	0	0	0	0	http://asia.ensembl.org/Mus_musculus/Transcript/Idhistory?t=ENSMUST00000139357
ENSMUST00000139377.1	antisense	ENSMUSG00000085135.7	antisense	703	0	0	0	0	http://asia.ensembl.org/Mus_musculus/Transcript/Idhistory?t=ENSMUST00000139377
ENSMUST00000139397.1	lincRNA	ENSMUSG00000086057.1	lincRNA	355	0	0	0	0	http://asia.ensembl.org/Mus_musculus/Transcript/Idhistory?t=ENSMUST00000139397
ENSMUST00000139423.1	lincRNA	ENSMUSG00000086455.1	lincRNA	708	0	0	0	0	http://asia.ensembl.org/Mus_musculus/Transcript/Idhistory?t=ENSMUST00000139423
ENSMUST00000139469.1	antisense	ENSMUSG00000087431.1	antisense	1819	312	331	322	376	http://asia.ensembl.org/Mus_musculus/Transcript/Idhistory?t=ENSMUST00000139469
ENSMUST00000139479.1	antisense	ENSMUSG00000086874.1	antisense	466	1	0	0	0	http://asia.ensembl.org/Mus_musculus/Transcript/Idhistory?t=ENSMUST00000139479
ENSMUST00000139488.1	antisense	ENSMUSG00000084948.1	antisense	634	0	0	0	0	http://asia.ensembl.org/Mus_musculus/Transcript/Idhistory?t=ENSMUST00000139488
ENSMUST00000139512.1	lincRNA	ENSMUSG00000087041.1	lincRNA	643	10	17	8	12	http://asia.ensembl.org/Mus_musculus/Transcript/Idhistory?t=ENSMUST00000139512
ENSMUST00000139529.1	lincRNA	ENSMUSG00000054618.8	lincRNA	513	0	0	0	0	http://asia.ensembl.org/Mus_musculus/Transcript/Idhistory?t=ENSMUST00000139529
ENSMUST00000139576.1	lincRNA	ENSMUSG00000085188.1	lincRNA	609	8	1	8	9	http://asia.ensembl.org/Mus_musculus/Transcript/Idhistory?t=ENSMUST00000139576
ENSMUST00000139621.1	processed_transcript	ENSMUSG00000078635.3	processed_transcript	747	0	0	1	0	http://asia.ensembl.org/Mus_musculus/Transcript/Idhistory?t=ENSMUST00000139621
ENSMUST00000139667.1	antisense	ENSMUSG00000086090.1	antisense	451	0	0	2	4	http://asia.ensembl.org/Mus_musculus/Transcript/Idhistory?t=ENSMUST00000139667
ENSMUST00000139677.1	antisense	ENSMUSG00000087442.1	antisense	553	1	2	0	1	http://asia.ensembl.org/Mus_musculus/Transcript/Idhistory?t=ENSMUST00000139677
ENSMUST00000139695.1	antisense	ENSMUSG00000087640.1	antisense	1189	58	74	66	70	http://asia.ensembl.org/Mus_musculus/Transcript/Idhistory?t=ENSMUST00000139695
ENSMUST00000139704.1	lincRNA	ENSMUSG00000085104.1	lincRNA	670	0	0	0	0	http://asia.ensembl.org/Mus_musculus/Transcript/Idhistory?t=ENSMUST00000139704
ENSMUST00000139752.1	processed_transcript	ENSMUSG00000085262.1	processed_transcript	946	9	8	3	12	http://asia.ensembl.org/Mus_musculus/Transcript/Idhistory?t=ENSMUST00000139752
ENSMUST00000139791.2	antisense	ENSMUSG00000087492.2	antisense	821	4	0	0	0	http://asia.ensembl.org/Mus_musculus/Transcript/Idhistory?t=ENSMUST00000139791
ENSMUST00000139822.1	processed_transcript	ENSMUSG00000075029.6	processed_transcript	1099	0	0	0	0	http://asia.ensembl.org/Mus_musculus/Transcript/Idhistory?t=ENSMUST00000139822
ENSMUST00000139823.1	lincRNA	ENSMUSG00000086044.1	lincRNA	1009	0	0	0	0	http://asia.ensembl.org/Mus_musculus/Transcript/Idhistory?t=ENSMUST00000139823
ENSMUST00000139851.1	sense_intronic	ENSMUSG00000087531.7	sense_intronic	711	0	0	0	0	http://asia.ensembl.org/Mus_musculus/Transcript/Idhistory?t=ENSMUST00000139851
ENSMUST00000139874.1	antisense	ENSMUSG00000086426.1	antisense	488	0	0	2	1	http://asia.ensembl.org/Mus_musculus/Transcript/Idhistory?t=ENSMUST00000139874
ENSMUST00000139895.1	lincRNA	ENSMUSG00000087273.1	lincRNA	520	0	0	0	0	http://asia.ensembl.org/Mus_musculus/Transcript/Idhistory?t=ENSMUST00000139895
ENSMUST00000139919.1	lincRNA	ENSMUSG00000087495.7	lincRNA	518	0	0	0	0	http://asia.ensembl.org/Mus_musculus/Transcript/Idhistory?t=ENSMUST00000139919
ENSMUST00000140000.1	processed_transcript	ENSMUSG00000087168.1	processed_transcript	4814	24	23	25	21	http://asia.ensembl.org/Mus_musculus/Transcript/Idhistory?t=ENSMUST00000140000
ENSMUST00000140009.1	lincRNA	ENSMUSG00000087465.1	lincRNA	579	0	2	0	0	http://asia.ensembl.org/Mus_musculus/Transcript/Idhistory?t=ENSMUST00000140009
ENSMUST00000140021.1	lincRNA	ENSMUSG00000085635.1	lincRNA	2494	0	0	0	0	http://asia.ensembl.org/Mus_musculus/Transcript/Idhistory?t=ENSMUST00000140021
ENSMUST00000140080.1	processed_transcript	ENSMUSG00000087394.1	processed_transcript	674	1	0	0	0	http://asia.ensembl.org/Mus_musculus/Transcript/Idhistory?t=ENSMUST00000140080
ENSMUST00000140087.1	antisense	ENSMUSG00000087439.1	antisense	751	4	6	7	9	http://asia.ensembl.org/Mus_musculus/Transcript/Idhistory?t=ENSMUST00000140087
ENSMUST00000140104.1	antisense	ENSMUSG00000086356.1	antisense	1168	1	0	1	3	http://asia.ensembl.org/Mus_musculus/Transcript/Idhistory?t=ENSMUST00000140104
ENSMUST00000140113.1	lincRNA	ENSMUSG00000085047.1	lincRNA	608	0	0	2	0	http://asia.ensembl.org/Mus_musculus/Transcript/Idhistory?t=ENSMUST00000140113
ENSMUST00000140116.1	sense_intronic	ENSMUSG00000087514.1	sense_intronic	480	0	0	0	0	http://asia.ensembl.org/Mus_musculus/Transcript/Idhistory?t=ENSMUST00000140116
ENSMUST00000140238.1	antisense	ENSMUSG00000085417.1	antisense	1552	0	0	0	0	http://asia.ensembl.org/Mus_musculus/Transcript/Idhistory?t=ENSMUST00000140238
ENSMUST00000140263.7	lincRNA	ENSMUSG00000084847.7	lincRNA	805	16	22	25	22	http://asia.ensembl.org/Mus_musculus/Transcript/Idhistory?t=ENSMUST00000140263
ENSMUST00000140275.1	lincRNA	ENSMUSG00000084861.1	lincRNA	573	0	0	0	0	http://asia.ensembl.org/Mus_musculus/Transcript/Idhistory?t=ENSMUST00000140275
ENSMUST00000140298.1	lincRNA	ENSMUSG00000085124.1	lincRNA	1823	0	0	0	0	http://asia.ensembl.org/Mus_musculus/Transcript/Idhistory?t=ENSMUST00000140298
ENSMUST00000140320.7	processed_transcript	ENSMUSG00000054391.11	processed_transcript	603	2	1	0	0	http://asia.ensembl.org/Mus_musculus/Transcript/Idhistory?t=ENSMUST00000140320
ENSMUST00000140321.1	lincRNA	ENSMUSG00000085549.7	lincRNA	543	0	0	0	0	http://asia.ensembl.org/Mus_musculus/Transcript/Idhistory?t=ENSMUST00000140321
ENSMUST00000140380.1	antisense	ENSMUSG00000085229.1	antisense	645	5	6	1	6	http://asia.ensembl.org/Mus_musculus/Transcript/Idhistory?t=ENSMUST00000140380
ENSMUST00000140464.1	sense_intronic	ENSMUSG00000086129.1	sense_intronic	554	0	3	0	2	http://asia.ensembl.org/Mus_musculus/Transcript/Idhistory?t=ENSMUST00000140464
ENSMUST00000140506.1	lincRNA	ENSMUSG00000086204.1	lincRNA	678	0	0	0	0	http://asia.ensembl.org/Mus_musculus/Transcript/Idhistory?t=ENSMUST00000140506
ENSMUST00000140556.1	antisense	ENSMUSG00000086507.1	antisense	984	1	1	6	3	http://asia.ensembl.org/Mus_musculus/Transcript/Idhistory?t=ENSMUST00000140556
ENSMUST00000140569.1	lincRNA	ENSMUSG00000084979.1	lincRNA	732	7	3	9	12	http://asia.ensembl.org/Mus_musculus/Transcript/Idhistory?t=ENSMUST00000140569
ENSMUST00000140578.2	antisense	ENSMUSG00000087261.2	antisense	2130	4	8	0	5	http://asia.ensembl.org/Mus_musculus/Transcript/Idhistory?t=ENSMUST00000140578
ENSMUST00000140645.1	antisense	ENSMUSG00000084983.7	antisense	737	0	0	0	0	http://asia.ensembl.org/Mus_musculus/Transcript/Idhistory?t=ENSMUST00000140645
ENSMUST00000140646.1	sense_intronic	ENSMUSG00000086291.1	sense_intronic	1569	12	6	7	10	http://asia.ensembl.org/Mus_musculus/Transcript/Idhistory?t=ENSMUST00000140646
ENSMUST00000140669.1	antisense	ENSMUSG00000085109.1	antisense	2741	5	2	9	2	http://asia.ensembl.org/Mus_musculus/Transcript/Idhistory?t=ENSMUST00000140669
ENSMUST00000140736.1	antisense	ENSMUSG00000085255.1	antisense	644	11	5	19	18	http://asia.ensembl.org/Mus_musculus/Transcript/Idhistory?t=ENSMUST00000140736
ENSMUST00000140754.1	lincRNA	ENSMUSG00000085798.1	lincRNA	478	1	2	2	1	http://asia.ensembl.org/Mus_musculus/Transcript/Idhistory?t=ENSMUST00000140754
ENSMUST00000140815.1	antisense	ENSMUSG00000045178.10	antisense	370	1	1	0	2	http://asia.ensembl.org/Mus_musculus/Transcript/Idhistory?t=ENSMUST00000140815
ENSMUST00000140946.7	lincRNA	ENSMUSG00000085489.7	lincRNA	764	0	0	0	0	http://asia.ensembl.org/Mus_musculus/Transcript/Idhistory?t=ENSMUST00000140946
ENSMUST00000140958.1	lincRNA	ENSMUSG00000084847.7	lincRNA	658	14	12	21	25	http://asia.ensembl.org/Mus_musculus/Transcript/Idhistory?t=ENSMUST00000140958
ENSMUST00000140978.1	processed_transcript	ENSMUSG00000086132.1	processed_transcript	654	1	1	2	1	http://asia.ensembl.org/Mus_musculus/Transcript/Idhistory?t=ENSMUST00000140978
ENSMUST00000140989.1	antisense	ENSMUSG00000084983.7	antisense	563	0	0	0	0	http://asia.ensembl.org/Mus_musculus/Transcript/Idhistory?t=ENSMUST00000140989
ENSMUST00000141004.1	antisense	ENSMUSG00000084940.2	antisense	607	0	0	1	1	http://asia.ensembl.org/Mus_musculus/Transcript/Idhistory?t=ENSMUST00000141004
ENSMUST00000141030.1	lincRNA	ENSMUSG00000086696.1	lincRNA	845	0	0	0	0	http://asia.ensembl.org/Mus_musculus/Transcript/Idhistory?t=ENSMUST00000141030
ENSMUST00000141032.1	antisense	ENSMUSG00000085707.1	antisense	378	0	1	0	0	http://asia.ensembl.org/Mus_musculus/Transcript/Idhistory?t=ENSMUST00000141032
ENSMUST00000141035.1	processed_transcript	ENSMUSG00000084892.1	processed_transcript	2358	110	122	113	129	http://asia.ensembl.org/Mus_musculus/Transcript/Idhistory?t=ENSMUST00000141035
ENSMUST00000141133.1	antisense	ENSMUSG00000085755.1	antisense	1165	1	0	0	0	http://asia.ensembl.org/Mus_musculus/Transcript/Idhistory?t=ENSMUST00000141133
ENSMUST00000141168.1	antisense	ENSMUSG00000087436.1	antisense	713	8	4	0	6	http://asia.ensembl.org/Mus_musculus/Transcript/Idhistory?t=ENSMUST00000141168
ENSMUST00000141174.1	antisense	ENSMUSG00000085587.1	antisense	543	61	48	50	74	http://asia.ensembl.org/Mus_musculus/Transcript/Idhistory?t=ENSMUST00000141174
ENSMUST00000141216.1	antisense	ENSMUSG00000086700.2	antisense	460	0	0	0	0	http://asia.ensembl.org/Mus_musculus/Transcript/Idhistory?t=ENSMUST00000141216
ENSMUST00000141222.1	lincRNA	ENSMUSG00000085656.1	lincRNA	440	0	0	0	0	http://asia.ensembl.org/Mus_musculus/Transcript/Idhistory?t=ENSMUST00000141222
ENSMUST00000141239.1	lincRNA	ENSMUSG00000084956.7	lincRNA	362	0	0	0	0	http://asia.ensembl.org/Mus_musculus/Transcript/Idhistory?t=ENSMUST00000141239
ENSMUST00000141259.1	antisense	ENSMUSG00000085819.7	antisense	2227	69	71	91	93	http://asia.ensembl.org/Mus_musculus/Transcript/Idhistory?t=ENSMUST00000141259
ENSMUST00000141341.1	lincRNA	ENSMUSG00000085261.1	lincRNA	3077	9	6	9	8	http://asia.ensembl.org/Mus_musculus/Transcript/Idhistory?t=ENSMUST00000141341
ENSMUST00000141375.7	antisense	ENSMUSG00000085730.7	antisense	493	2	4	1	0	http://asia.ensembl.org/Mus_musculus/Transcript/Idhistory?t=ENSMUST00000141375
ENSMUST00000141405.1	lincRNA	ENSMUSG00000085180.1	lincRNA	284	0	0	0	0	http://asia.ensembl.org/Mus_musculus/Transcript/Idhistory?t=ENSMUST00000141405
ENSMUST00000141455.1	antisense	ENSMUSG00000087108.1	antisense	392	7	4	7	11	http://asia.ensembl.org/Mus_musculus/Transcript/Idhistory?t=ENSMUST00000141455
ENSMUST00000141485.1	lincRNA	ENSMUSG00000085250.1	lincRNA	1058	0	3	0	0	http://asia.ensembl.org/Mus_musculus/Transcript/Idhistory?t=ENSMUST00000141485
ENSMUST00000141511.1	antisense	ENSMUSG00000087458.1	antisense	969	114	152	163	136	http://asia.ensembl.org/Mus_musculus/Transcript/Idhistory?t=ENSMUST00000141511
ENSMUST00000141538.1	antisense	ENSMUSG00000086625.1	antisense	629	3	0	2	0	http://asia.ensembl.org/Mus_musculus/Transcript/Idhistory?t=ENSMUST00000141538
ENSMUST00000141541.1	sense_intronic	ENSMUSG00000084964.2	processed_transcript	449	0	0	0	0	http://asia.ensembl.org/Mus_musculus/Transcript/Idhistory?t=ENSMUST00000141541
ENSMUST00000141549.1	antisense	ENSMUSG00000086993.1	antisense	706	0	4	0	3	http://asia.ensembl.org/Mus_musculus/Transcript/Idhistory?t=ENSMUST00000141549
ENSMUST00000141571.1	lincRNA	ENSMUSG00000086072.1	lincRNA	382	0	0	0	0	http://asia.ensembl.org/Mus_musculus/Transcript/Idhistory?t=ENSMUST00000141571
ENSMUST00000141580.1	lincRNA	ENSMUSG00000085660.1	lincRNA	653	0	0	0	0	http://asia.ensembl.org/Mus_musculus/Transcript/Idhistory?t=ENSMUST00000141580
ENSMUST00000141593.1	antisense	ENSMUSG00000086971.1	antisense	602	2	1	0	0	http://asia.ensembl.org/Mus_musculus/Transcript/Idhistory?t=ENSMUST00000141593
ENSMUST00000141639.1	antisense	ENSMUSG00000087578.1	antisense	742	19	17	19	15	http://asia.ensembl.org/Mus_musculus/Transcript/Idhistory?t=ENSMUST00000141639
ENSMUST00000141649.1	lincRNA	ENSMUSG00000085070.1	lincRNA	697	0	0	0	0	http://asia.ensembl.org/Mus_musculus/Transcript/Idhistory?t=ENSMUST00000141649
ENSMUST00000141652.1	sense_intronic	ENSMUSG00000084760.1	sense_intronic	847	0	0	0	0	http://asia.ensembl.org/Mus_musculus/Transcript/Idhistory?t=ENSMUST00000141652
ENSMUST00000141656.2	antisense	ENSMUSG00000084940.2	antisense	298	0	0	0	0	http://asia.ensembl.org/Mus_musculus/Transcript/Idhistory?t=ENSMUST00000141656
ENSMUST00000141697.1	antisense	ENSMUSG00000086704.1	antisense	1189	0	0	0	0	http://asia.ensembl.org/Mus_musculus/Transcript/Idhistory?t=ENSMUST00000141697
ENSMUST00000141741.3	lincRNA	ENSMUSG00000086289.3	lincRNA	2169	399	298	377	435	http://asia.ensembl.org/Mus_musculus/Transcript/Idhistory?t=ENSMUST00000141741
ENSMUST00000141758.1	lincRNA	ENSMUSG00000086408.1	lincRNA	658	0	0	0	0	http://asia.ensembl.org/Mus_musculus/Transcript/Idhistory?t=ENSMUST00000141758
ENSMUST00000141811.1	lincRNA	ENSMUSG00000087425.1	lincRNA	364	0	0	0	0	http://asia.ensembl.org/Mus_musculus/Transcript/Idhistory?t=ENSMUST00000141811
ENSMUST00000141819.1	antisense	ENSMUSG00000086017.1	antisense	2219	2	0	2	0	http://asia.ensembl.org/Mus_musculus/Transcript/Idhistory?t=ENSMUST00000141819
ENSMUST00000141875.1	lincRNA	ENSMUSG00000084792.1	lincRNA	1043	15	21	28	18	http://asia.ensembl.org/Mus_musculus/Transcript/Idhistory?t=ENSMUST00000141875
ENSMUST00000141892.1	lincRNA	ENSMUSG00000087510.1	lincRNA	701	0	0	0	0	http://asia.ensembl.org/Mus_musculus/Transcript/Idhistory?t=ENSMUST00000141892
ENSMUST00000141926.1	antisense	ENSMUSG00000086754.1	antisense	796	7	15	5	11	http://asia.ensembl.org/Mus_musculus/Transcript/Idhistory?t=ENSMUST00000141926
ENSMUST00000141935.1	lincRNA	ENSMUSG00000086519.1	lincRNA	396	0	0	0	0	http://asia.ensembl.org/Mus_musculus/Transcript/Idhistory?t=ENSMUST00000141935
ENSMUST00000141964.1	antisense	ENSMUSG00000085485.1	antisense	560	0	0	1	1	http://asia.ensembl.org/Mus_musculus/Transcript/Idhistory?t=ENSMUST00000141964
ENSMUST00000141989.1	processed_transcript	ENSMUSG00000087428.1	processed_transcript	632	0	0	0	0	http://asia.ensembl.org/Mus_musculus/Transcript/Idhistory?t=ENSMUST00000141989
ENSMUST00000142019.1	lincRNA	ENSMUSG00000085368.1	lincRNA	420	0	0	0	0	http://asia.ensembl.org/Mus_musculus/Transcript/Idhistory?t=ENSMUST00000142019
ENSMUST00000142025.1	processed_transcript	ENSMUSG00000024658.7	processed_transcript	2017	1	2	1	2	http://asia.ensembl.org/Mus_musculus/Transcript/Idhistory?t=ENSMUST00000142025
ENSMUST00000142032.7	lincRNA	ENSMUSG00000085534.7	lincRNA	398	0	0	0	0	http://asia.ensembl.org/Mus_musculus/Transcript/Idhistory?t=ENSMUST00000142032
ENSMUST00000142044.1	lincRNA	ENSMUSG00000087340.1	lincRNA	3440	0	0	0	0	http://asia.ensembl.org/Mus_musculus/Transcript/Idhistory?t=ENSMUST00000142044
ENSMUST00000142053.1	antisense	ENSMUSG00000085712.1	antisense	953	0	0	0	0	http://asia.ensembl.org/Mus_musculus/Transcript/Idhistory?t=ENSMUST00000142053
ENSMUST00000142076.1	antisense	ENSMUSG00000084940.2	antisense	526	0	0	0	1	http://asia.ensembl.org/Mus_musculus/Transcript/Idhistory?t=ENSMUST00000142076
ENSMUST00000142107.1	antisense	ENSMUSG00000086347.1	antisense	333	0	0	1	3	http://asia.ensembl.org/Mus_musculus/Transcript/Idhistory?t=ENSMUST00000142107
ENSMUST00000142108.1	lincRNA	ENSMUSG00000085951.1	lincRNA	217	0	0	0	0	http://asia.ensembl.org/Mus_musculus/Transcript/Idhistory?t=ENSMUST00000142108
ENSMUST00000142137.1	antisense	ENSMUSG00000086027.1	antisense	306	1	0	3	2	http://asia.ensembl.org/Mus_musculus/Transcript/Idhistory?t=ENSMUST00000142137
ENSMUST00000142212.3	antisense	ENSMUSG00000085303.3	antisense	1685	0	0	1	1	http://asia.ensembl.org/Mus_musculus/Transcript/Idhistory?t=ENSMUST00000142212
ENSMUST00000142289.1	antisense	ENSMUSG00000085714.1	antisense	507	74	77	89	95	http://asia.ensembl.org/Mus_musculus/Transcript/Idhistory?t=ENSMUST00000142289
ENSMUST00000142310.1	lincRNA	ENSMUSG00000086872.1	lincRNA	539	0	0	1	1	http://asia.ensembl.org/Mus_musculus/Transcript/Idhistory?t=ENSMUST00000142310
ENSMUST00000142322.1	sense_intronic	ENSMUSG00000087055.1	sense_intronic	539	10	7	17	16	http://asia.ensembl.org/Mus_musculus/Transcript/Idhistory?t=ENSMUST00000142322
ENSMUST00000142373.1	antisense	ENSMUSG00000087399.1	antisense	745	0	1	1	0	http://asia.ensembl.org/Mus_musculus/Transcript/Idhistory?t=ENSMUST00000142373
ENSMUST00000142374.1	antisense	ENSMUSG00000086411.1	antisense	872	0	1	0	0	http://asia.ensembl.org/Mus_musculus/Transcript/Idhistory?t=ENSMUST00000142374
ENSMUST00000142425.7	antisense	ENSMUSG00000028612.10	antisense	695	1	1	1	3	http://asia.ensembl.org/Mus_musculus/Transcript/Idhistory?t=ENSMUST00000142425
ENSMUST00000142445.1	lincRNA	ENSMUSG00000085267.1	lincRNA	366	4	1	0	0	http://asia.ensembl.org/Mus_musculus/Transcript/Idhistory?t=ENSMUST00000142445
ENSMUST00000142486.1	antisense	ENSMUSG00000085719.1	antisense	1186	0	0	1	0	http://asia.ensembl.org/Mus_musculus/Transcript/Idhistory?t=ENSMUST00000142486
ENSMUST00000142492.1	antisense	ENSMUSG00000085170.1	antisense	779	3	3	2	1	http://asia.ensembl.org/Mus_musculus/Transcript/Idhistory?t=ENSMUST00000142492
ENSMUST00000142509.1	antisense	ENSMUSG00000085010.1	antisense	716	2	0	1	0	http://asia.ensembl.org/Mus_musculus/Transcript/Idhistory?t=ENSMUST00000142509
ENSMUST00000142520.1	antisense	ENSMUSG00000086929.1	antisense	562	3	5	1	2	http://asia.ensembl.org/Mus_musculus/Transcript/Idhistory?t=ENSMUST00000142520
ENSMUST00000142625.1	antisense	ENSMUSG00000085673.1	antisense	1158	0	0	0	0	http://asia.ensembl.org/Mus_musculus/Transcript/Idhistory?t=ENSMUST00000142625
ENSMUST00000142774.1	antisense	ENSMUSG00000087079.1	antisense	639	3	1	1	2	http://asia.ensembl.org/Mus_musculus/Transcript/Idhistory?t=ENSMUST00000142774
ENSMUST00000142804.1	lincRNA	ENSMUSG00000086523.1	lincRNA	603	4	1	3	0	http://asia.ensembl.org/Mus_musculus/Transcript/Idhistory?t=ENSMUST00000142804
ENSMUST00000142828.1	lincRNA	ENSMUSG00000086576.1	lincRNA	722	0	0	1	0	http://asia.ensembl.org/Mus_musculus/Transcript/Idhistory?t=ENSMUST00000142828
ENSMUST00000142835.1	sense_intronic	ENSMUSG00000085093.1	sense_intronic	725	29	20	26	35	http://asia.ensembl.org/Mus_musculus/Transcript/Idhistory?t=ENSMUST00000142835
ENSMUST00000142871.1	antisense	ENSMUSG00000087611.1	antisense	3055	31	19	27	42	http://asia.ensembl.org/Mus_musculus/Transcript/Idhistory?t=ENSMUST00000142871
ENSMUST00000142914.1	antisense	ENSMUSG00000086467.1	processed_transcript	598	0	0	0	0	http://asia.ensembl.org/Mus_musculus/Transcript/Idhistory?t=ENSMUST00000142914
ENSMUST00000142919.1	lincRNA	ENSMUSG00000087401.1	lincRNA	437	1	0	0	0	http://asia.ensembl.org/Mus_musculus/Transcript/Idhistory?t=ENSMUST00000142919
ENSMUST00000142937.1	lincRNA	ENSMUSG00000085411.1	lincRNA	703	0	0	1	0	http://asia.ensembl.org/Mus_musculus/Transcript/Idhistory?t=ENSMUST00000142937
ENSMUST00000142990.1	antisense	ENSMUSG00000085730.7	antisense	425	0	0	0	0	http://asia.ensembl.org/Mus_musculus/Transcript/Idhistory?t=ENSMUST00000142990
ENSMUST00000143009.1	antisense	ENSMUSG00000086933.1	antisense	1548	2	0	0	3	http://asia.ensembl.org/Mus_musculus/Transcript/Idhistory?t=ENSMUST00000143009
ENSMUST00000143016.1	antisense	ENSMUSG00000086920.1	antisense	494	12	7	11	19	http://asia.ensembl.org/Mus_musculus/Transcript/Idhistory?t=ENSMUST00000143016
ENSMUST00000143025.1	antisense	ENSMUSG00000085834.1	antisense	1464	0	0	0	0	http://asia.ensembl.org/Mus_musculus/Transcript/Idhistory?t=ENSMUST00000143025
ENSMUST00000143064.7	lincRNA	ENSMUSG00000085549.7	lincRNA	463	0	1	0	0	http://asia.ensembl.org/Mus_musculus/Transcript/Idhistory?t=ENSMUST00000143064
ENSMUST00000143099.1	antisense	ENSMUSG00000043340.3	antisense	631	6	2	1	6	http://asia.ensembl.org/Mus_musculus/Transcript/Idhistory?t=ENSMUST00000143099
ENSMUST00000143103.1	antisense	ENSMUSG00000038491.9	antisense	1124	5	14	15	17	http://asia.ensembl.org/Mus_musculus/Transcript/Idhistory?t=ENSMUST00000143103
ENSMUST00000143109.1	lincRNA	ENSMUSG00000085318.1	lincRNA	1583	0	0	0	1	http://asia.ensembl.org/Mus_musculus/Transcript/Idhistory?t=ENSMUST00000143109
ENSMUST00000143110.1	antisense	ENSMUSG00000096338.1	antisense	573	0	0	0	0	http://asia.ensembl.org/Mus_musculus/Transcript/Idhistory?t=ENSMUST00000143110
ENSMUST00000143127.7	processed_transcript	ENSMUSG00000085101.7	processed_transcript	375	0	0	0	0	http://asia.ensembl.org/Mus_musculus/Transcript/Idhistory?t=ENSMUST00000143127
ENSMUST00000143129.1	processed_transcript	ENSMUSG00000073274.4	processed_transcript	2279	0	0	0	0	http://asia.ensembl.org/Mus_musculus/Transcript/Idhistory?t=ENSMUST00000143129
ENSMUST00000143135.1	antisense	ENSMUSG00000087389.1	antisense	1707	0	0	2	0	http://asia.ensembl.org/Mus_musculus/Transcript/Idhistory?t=ENSMUST00000143135
ENSMUST00000143208.1	antisense	ENSMUSG00000085246.1	antisense	1559	55	80	69	76	http://asia.ensembl.org/Mus_musculus/Transcript/Idhistory?t=ENSMUST00000143208
ENSMUST00000143227.1	antisense	ENSMUSG00000074763.5	antisense	3566	0	0	0	0	http://asia.ensembl.org/Mus_musculus/Transcript/Idhistory?t=ENSMUST00000143227
ENSMUST00000143261.7	antisense	ENSMUSG00000087131.7	antisense	1189	2	1	0	0	http://asia.ensembl.org/Mus_musculus/Transcript/Idhistory?t=ENSMUST00000143261
ENSMUST00000143291.1	lincRNA	ENSMUSG00000087404.1	lincRNA	510	2	0	0	1	http://asia.ensembl.org/Mus_musculus/Transcript/Idhistory?t=ENSMUST00000143291
ENSMUST00000143302.1	antisense	ENSMUSG00000085509.1	antisense	329	1	0	0	0	http://asia.ensembl.org/Mus_musculus/Transcript/Idhistory?t=ENSMUST00000143302
ENSMUST00000143315.1	lincRNA	ENSMUSG00000046005.3	lincRNA	2060	5	17	7	12	http://asia.ensembl.org/Mus_musculus/Transcript/Idhistory?t=ENSMUST00000143315
ENSMUST00000143317.1	antisense	ENSMUSG00000087554.1	antisense	766	0	2	0	0	http://asia.ensembl.org/Mus_musculus/Transcript/Idhistory?t=ENSMUST00000143317
ENSMUST00000143328.1	antisense	ENSMUSG00000086720.1	antisense	277	0	0	0	0	http://asia.ensembl.org/Mus_musculus/Transcript/Idhistory?t=ENSMUST00000143328
ENSMUST00000143382.1	antisense	ENSMUSG00000086636.1	antisense	362	2	0	1	0	http://asia.ensembl.org/Mus_musculus/Transcript/Idhistory?t=ENSMUST00000143382
ENSMUST00000143391.1	lincRNA	ENSMUSG00000084766.1	lincRNA	669	0	0	0	0	http://asia.ensembl.org/Mus_musculus/Transcript/Idhistory?t=ENSMUST00000143391
ENSMUST00000143428.1	lincRNA	ENSMUSG00000086924.1	lincRNA	3018	10	20	16	19	http://asia.ensembl.org/Mus_musculus/Transcript/Idhistory?t=ENSMUST00000143428
ENSMUST00000143429.1	antisense	ENSMUSG00000087071.1	antisense	2192	0	0	0	0	http://asia.ensembl.org/Mus_musculus/Transcript/Idhistory?t=ENSMUST00000143429
ENSMUST00000143435.1	antisense	ENSMUSG00000086268.1	antisense	511	0	2	1	0	http://asia.ensembl.org/Mus_musculus/Transcript/Idhistory?t=ENSMUST00000143435
ENSMUST00000143469.1	processed_transcript	ENSMUSG00000086001.1	processed_transcript	1847	0	0	0	0	http://asia.ensembl.org/Mus_musculus/Transcript/Idhistory?t=ENSMUST00000143469
ENSMUST00000143488.1	antisense	ENSMUSG00000087258.1	antisense	235	0	0	2	0	http://asia.ensembl.org/Mus_musculus/Transcript/Idhistory?t=ENSMUST00000143488
ENSMUST00000143525.1	antisense	ENSMUSG00000085448.1	antisense	892	3	0	0	3	http://asia.ensembl.org/Mus_musculus/Transcript/Idhistory?t=ENSMUST00000143525
ENSMUST00000143551.1	antisense	ENSMUSG00000043340.3	antisense	1573	19	17	18	16	http://asia.ensembl.org/Mus_musculus/Transcript/Idhistory?t=ENSMUST00000143551
ENSMUST00000143555.1	antisense	ENSMUSG00000086838.1	antisense	420	0	0	0	0	http://asia.ensembl.org/Mus_musculus/Transcript/Idhistory?t=ENSMUST00000143555
ENSMUST00000143568.1	processed_transcript	ENSMUSG00000085055.1	processed_transcript	385	0	0	0	0	http://asia.ensembl.org/Mus_musculus/Transcript/Idhistory?t=ENSMUST00000143568
ENSMUST00000143595.1	antisense	ENSMUSG00000087002.1	antisense	662	50	48	36	43	http://asia.ensembl.org/Mus_musculus/Transcript/Idhistory?t=ENSMUST00000143595
ENSMUST00000143622.1	lincRNA	ENSMUSG00000084776.1	lincRNA	570	0	0	0	0	http://asia.ensembl.org/Mus_musculus/Transcript/Idhistory?t=ENSMUST00000143622
ENSMUST00000143638.1	antisense	ENSMUSG00000085199.1	antisense	475	0	0	0	0	http://asia.ensembl.org/Mus_musculus/Transcript/Idhistory?t=ENSMUST00000143638
ENSMUST00000143643.1	lincRNA	ENSMUSG00000085979.1	lincRNA	793	0	0	0	0	http://asia.ensembl.org/Mus_musculus/Transcript/Idhistory?t=ENSMUST00000143643
ENSMUST00000143649.1	lincRNA	ENSMUSG00000087684.1	lincRNA	2455	1	0	0	0	http://asia.ensembl.org/Mus_musculus/Transcript/Idhistory?t=ENSMUST00000143649
ENSMUST00000143671.1	antisense	ENSMUSG00000022915.3	antisense	648	1	3	3	2	http://asia.ensembl.org/Mus_musculus/Transcript/Idhistory?t=ENSMUST00000143671
ENSMUST00000143705.1	antisense	ENSMUSG00000086342.1	antisense	620	6	11	8	10	http://asia.ensembl.org/Mus_musculus/Transcript/Idhistory?t=ENSMUST00000143705
ENSMUST00000143706.1	antisense	ENSMUSG00000084085.2	antisense	728	3	1	1	3	http://asia.ensembl.org/Mus_musculus/Transcript/Idhistory?t=ENSMUST00000143706
ENSMUST00000143710.1	antisense	ENSMUSG00000086360.1	antisense	1388	0	0	0	0	http://asia.ensembl.org/Mus_musculus/Transcript/Idhistory?t=ENSMUST00000143710
ENSMUST00000143765.1	antisense	ENSMUSG00000087327.1	antisense	643	3	4	2	5	http://asia.ensembl.org/Mus_musculus/Transcript/Idhistory?t=ENSMUST00000143765
ENSMUST00000143801.1	antisense	ENSMUSG00000085505.1	antisense	417	22	7	10	17	http://asia.ensembl.org/Mus_musculus/Transcript/Idhistory?t=ENSMUST00000143801
ENSMUST00000143821.1	processed_transcript	ENSMUSG00000085315.7	processed_transcript	766	19	10	14	13	http://asia.ensembl.org/Mus_musculus/Transcript/Idhistory?t=ENSMUST00000143821
ENSMUST00000143945.2	antisense	ENSMUSG00000087261.2	antisense	2351	3	12	7	7	http://asia.ensembl.org/Mus_musculus/Transcript/Idhistory?t=ENSMUST00000143945
ENSMUST00000144018.7	lincRNA	ENSMUSG00000085489.7	lincRNA	1118	0	0	0	0	http://asia.ensembl.org/Mus_musculus/Transcript/Idhistory?t=ENSMUST00000144018
ENSMUST00000144024.1	antisense	ENSMUSG00000086791.1	antisense	182	3	0	0	0	http://asia.ensembl.org/Mus_musculus/Transcript/Idhistory?t=ENSMUST00000144024
ENSMUST00000144026.1	sense_intronic	ENSMUSG00000072677.4	sense_intronic	1207	0	0	0	0	http://asia.ensembl.org/Mus_musculus/Transcript/Idhistory?t=ENSMUST00000144026
ENSMUST00000144043.1	lincRNA	ENSMUSG00000085277.1	lincRNA	343	0	0	0	0	http://asia.ensembl.org/Mus_musculus/Transcript/Idhistory?t=ENSMUST00000144043
ENSMUST00000144094.1	antisense	ENSMUSG00000086946.7	processed_transcript	770	0	0	3	0	http://asia.ensembl.org/Mus_musculus/Transcript/Idhistory?t=ENSMUST00000144094
ENSMUST00000144105.1	antisense	ENSMUSG00000087317.1	antisense	2264	0	1	0	0	http://asia.ensembl.org/Mus_musculus/Transcript/Idhistory?t=ENSMUST00000144105
ENSMUST00000144163.1	lincRNA	ENSMUSG00000087491.7	lincRNA	1776	0	0	0	0	http://asia.ensembl.org/Mus_musculus/Transcript/Idhistory?t=ENSMUST00000144163
ENSMUST00000144166.7	lincRNA	ENSMUSG00000085525.7	lincRNA	326	2	3	4	3	http://asia.ensembl.org/Mus_musculus/Transcript/Idhistory?t=ENSMUST00000144166
ENSMUST00000144193.1	antisense	ENSMUSG00000086729.1	antisense	271	0	0	1	0	http://asia.ensembl.org/Mus_musculus/Transcript/Idhistory?t=ENSMUST00000144193
ENSMUST00000144208.1	lincRNA	ENSMUSG00000084795.1	processed_transcript	607	0	0	0	0	http://asia.ensembl.org/Mus_musculus/Transcript/Idhistory?t=ENSMUST00000144208
ENSMUST00000144260.7	antisense	ENSMUSG00000054006.14	antisense	1568	6	4	12	8	http://asia.ensembl.org/Mus_musculus/Transcript/Idhistory?t=ENSMUST00000144260
ENSMUST00000144277.1	antisense	ENSMUSG00000086893.1	antisense	774	3	3	4	1	http://asia.ensembl.org/Mus_musculus/Transcript/Idhistory?t=ENSMUST00000144277
ENSMUST00000144291.1	antisense	ENSMUSG00000085612.1	antisense	520	2	8	2	6	http://asia.ensembl.org/Mus_musculus/Transcript/Idhistory?t=ENSMUST00000144291
ENSMUST00000144347.1	antisense	ENSMUSG00000084987.1	antisense	387	0	0	0	0	http://asia.ensembl.org/Mus_musculus/Transcript/Idhistory?t=ENSMUST00000144347
ENSMUST00000144350.1	antisense	ENSMUSG00000086708.1	antisense	2293	19	28	48	40	http://asia.ensembl.org/Mus_musculus/Transcript/Idhistory?t=ENSMUST00000144350
ENSMUST00000144407.1	processed_transcript	ENSMUSG00000085626.1	processed_transcript	642	13	26	20	23	http://asia.ensembl.org/Mus_musculus/Transcript/Idhistory?t=ENSMUST00000144407
ENSMUST00000144412.1	processed_transcript	ENSMUSG00000086157.1	processed_transcript	1848	0	0	0	0	http://asia.ensembl.org/Mus_musculus/Transcript/Idhistory?t=ENSMUST00000144412
ENSMUST00000144419.1	antisense	ENSMUSG00000086792.1	antisense	547	0	2	0	0	http://asia.ensembl.org/Mus_musculus/Transcript/Idhistory?t=ENSMUST00000144419
ENSMUST00000144439.1	lincRNA	ENSMUSG00000086168.1	lincRNA	414	0	0	0	0	http://asia.ensembl.org/Mus_musculus/Transcript/Idhistory?t=ENSMUST00000144439
ENSMUST00000144541.2	lincRNA	ENSMUSG00000087140.2	lincRNA	231	1	0	0	0	http://asia.ensembl.org/Mus_musculus/Transcript/Idhistory?t=ENSMUST00000144541
ENSMUST00000144575.1	lincRNA	ENSMUSG00000086037.1	lincRNA	453	0	0	0	0	http://asia.ensembl.org/Mus_musculus/Transcript/Idhistory?t=ENSMUST00000144575
ENSMUST00000144579.1	lincRNA	ENSMUSG00000086160.1	lincRNA	1013	0	0	0	0	http://asia.ensembl.org/Mus_musculus/Transcript/Idhistory?t=ENSMUST00000144579
ENSMUST00000144594.1	antisense	ENSMUSG00000085689.1	antisense	816	3	0	2	2	http://asia.ensembl.org/Mus_musculus/Transcript/Idhistory?t=ENSMUST00000144594
ENSMUST00000144607.1	lincRNA	ENSMUSG00000086238.1	lincRNA	2031	0	0	0	0	http://asia.ensembl.org/Mus_musculus/Transcript/Idhistory?t=ENSMUST00000144607
ENSMUST00000144637.1	antisense	ENSMUSG00000086592.1	antisense	1081	0	0	0	0	http://asia.ensembl.org/Mus_musculus/Transcript/Idhistory?t=ENSMUST00000144637
ENSMUST00000144649.1	antisense	ENSMUSG00000087616.1	antisense	765	4	6	0	1	http://asia.ensembl.org/Mus_musculus/Transcript/Idhistory?t=ENSMUST00000144649
ENSMUST00000144738.1	antisense	ENSMUSG00000087263.1	antisense	509	11	11	13	17	http://asia.ensembl.org/Mus_musculus/Transcript/Idhistory?t=ENSMUST00000144738
ENSMUST00000144765.1	antisense	ENSMUSG00000085910.1	antisense	536	0	3	4	0	http://asia.ensembl.org/Mus_musculus/Transcript/Idhistory?t=ENSMUST00000144765
ENSMUST00000144818.1	lincRNA	ENSMUSG00000055494.5	lincRNA	2197	21	32	29	28	http://asia.ensembl.org/Mus_musculus/Transcript/Idhistory?t=ENSMUST00000144818
ENSMUST00000144875.1	lincRNA	ENSMUSG00000087540.1	lincRNA	2800	0	0	0	0	http://asia.ensembl.org/Mus_musculus/Transcript/Idhistory?t=ENSMUST00000144875
ENSMUST00000144876.1	antisense	ENSMUSG00000085902.1	antisense	1858	0	0	0	0	http://asia.ensembl.org/Mus_musculus/Transcript/Idhistory?t=ENSMUST00000144876
ENSMUST00000144915.1	antisense	ENSMUSG00000086998.1	antisense	596	7	20	11	22	http://asia.ensembl.org/Mus_musculus/Transcript/Idhistory?t=ENSMUST00000144915
ENSMUST00000144932.1	lincRNA	ENSMUSG00000084992.1	lincRNA	523	0	0	0	0	http://asia.ensembl.org/Mus_musculus/Transcript/Idhistory?t=ENSMUST00000144932
ENSMUST00000144933.1	lincRNA	ENSMUSG00000085180.1	lincRNA	557	0	0	0	0	http://asia.ensembl.org/Mus_musculus/Transcript/Idhistory?t=ENSMUST00000144933
ENSMUST00000144975.1	antisense	ENSMUSG00000085734.1	antisense	757	0	0	0	0	http://asia.ensembl.org/Mus_musculus/Transcript/Idhistory?t=ENSMUST00000144975
ENSMUST00000144984.1	lincRNA	ENSMUSG00000085903.1	lincRNA	704	0	0	0	0	http://asia.ensembl.org/Mus_musculus/Transcript/Idhistory?t=ENSMUST00000144984
ENSMUST00000144990.1	antisense	ENSMUSG00000085192.1	antisense	469	10	10	4	5	http://asia.ensembl.org/Mus_musculus/Transcript/Idhistory?t=ENSMUST00000144990
ENSMUST00000145018.1	processed_transcript	ENSMUSG00000054391.11	processed_transcript	571	1	0	0	2	http://asia.ensembl.org/Mus_musculus/Transcript/Idhistory?t=ENSMUST00000145018
ENSMUST00000145030.1	processed_transcript	ENSMUSG00000085705.1	processed_transcript	445	2	1	2	2	http://asia.ensembl.org/Mus_musculus/Transcript/Idhistory?t=ENSMUST00000145030
ENSMUST00000145068.1	processed_transcript	ENSMUSG00000087347.1	processed_transcript	886	4	0	5	3	http://asia.ensembl.org/Mus_musculus/Transcript/Idhistory?t=ENSMUST00000145068
ENSMUST00000145085.2	processed_transcript	ENSMUSG00000084775.2	processed_transcript	1818	0	0	5	6	http://asia.ensembl.org/Mus_musculus/Transcript/Idhistory?t=ENSMUST00000145085
ENSMUST00000145163.1	processed_transcript	ENSMUSG00000085179.1	processed_transcript	699	1	0	0	0	http://asia.ensembl.org/Mus_musculus/Transcript/Idhistory?t=ENSMUST00000145163
ENSMUST00000145170.1	lincRNA	ENSMUSG00000086069.1	lincRNA	390	0	0	0	0	http://asia.ensembl.org/Mus_musculus/Transcript/Idhistory?t=ENSMUST00000145170
ENSMUST00000145178.1	antisense	ENSMUSG00000085036.1	antisense	302	0	0	2	0	http://asia.ensembl.org/Mus_musculus/Transcript/Idhistory?t=ENSMUST00000145178
ENSMUST00000145182.1	lincRNA	ENSMUSG00000085806.1	lincRNA	520	0	0	0	0	http://asia.ensembl.org/Mus_musculus/Transcript/Idhistory?t=ENSMUST00000145182
ENSMUST00000145204.1	lincRNA	ENSMUSG00000085469.1	lincRNA	375	0	0	0	0	http://asia.ensembl.org/Mus_musculus/Transcript/Idhistory?t=ENSMUST00000145204
ENSMUST00000145263.1	antisense	ENSMUSG00000086949.1	antisense	884	221	188	234	236	http://asia.ensembl.org/Mus_musculus/Transcript/Idhistory?t=ENSMUST00000145263
ENSMUST00000145279.8	antisense	ENSMUSG00000085244.8	antisense	3219	0	0	0	0	http://asia.ensembl.org/Mus_musculus/Transcript/Idhistory?t=ENSMUST00000145279
ENSMUST00000145297.1	sense_intronic	ENSMUSG00000085228.1	sense_intronic	297	1	0	1	0	http://asia.ensembl.org/Mus_musculus/Transcript/Idhistory?t=ENSMUST00000145297
ENSMUST00000145346.1	antisense	ENSMUSG00000085479.1	antisense	2173	0	0	0	1	http://asia.ensembl.org/Mus_musculus/Transcript/Idhistory?t=ENSMUST00000145346
ENSMUST00000145372.1	antisense	ENSMUSG00000085465.1	antisense	385	19	30	19	31	http://asia.ensembl.org/Mus_musculus/Transcript/Idhistory?t=ENSMUST00000145372
ENSMUST00000145383.1	lincRNA	ENSMUSG00000084907.1	lincRNA	831	96	52	74	97	http://asia.ensembl.org/Mus_musculus/Transcript/Idhistory?t=ENSMUST00000145383
ENSMUST00000145389.2	antisense	ENSMUSG00000085224.2	antisense	5391	0	0	0	0	http://asia.ensembl.org/Mus_musculus/Transcript/Idhistory?t=ENSMUST00000145389
ENSMUST00000145395.1	processed_transcript	ENSMUSG00000085895.1	processed_transcript	681	0	0	0	0	http://asia.ensembl.org/Mus_musculus/Transcript/Idhistory?t=ENSMUST00000145395
ENSMUST00000145411.1	processed_transcript	ENSMUSG00000052767.5	processed_transcript	2039	0	1	0	0	http://asia.ensembl.org/Mus_musculus/Transcript/Idhistory?t=ENSMUST00000145411
ENSMUST00000145415.1	antisense	ENSMUSG00000086083.1	antisense	869	3	1	3	3	http://asia.ensembl.org/Mus_musculus/Transcript/Idhistory?t=ENSMUST00000145415
ENSMUST00000145488.1	antisense	ENSMUSG00000086336.1	antisense	405	0	0	0	0	http://asia.ensembl.org/Mus_musculus/Transcript/Idhistory?t=ENSMUST00000145488
ENSMUST00000145502.1	lincRNA	ENSMUSG00000086795.1	lincRNA	845	0	0	0	0	http://asia.ensembl.org/Mus_musculus/Transcript/Idhistory?t=ENSMUST00000145502
ENSMUST00000145510.1	antisense	ENSMUSG00000085304.1	antisense	1813	1292	1208	1500	1519	http://asia.ensembl.org/Mus_musculus/Transcript/Idhistory?t=ENSMUST00000145510
ENSMUST00000145517.1	lincRNA	ENSMUSG00000086337.1	lincRNA	778	0	0	0	0	http://asia.ensembl.org/Mus_musculus/Transcript/Idhistory?t=ENSMUST00000145517
ENSMUST00000145552.1	antisense	ENSMUSG00000087565.1	antisense	734	2	0	0	1	http://asia.ensembl.org/Mus_musculus/Transcript/Idhistory?t=ENSMUST00000145552
ENSMUST00000145563.1	processed_transcript	ENSMUSG00000086641.1	processed_transcript	643	0	0	0	0	http://asia.ensembl.org/Mus_musculus/Transcript/Idhistory?t=ENSMUST00000145563
ENSMUST00000145568.1	lincRNA	ENSMUSG00000086830.1	lincRNA	281	0	0	0	0	http://asia.ensembl.org/Mus_musculus/Transcript/Idhistory?t=ENSMUST00000145568
ENSMUST00000145579.1	sense_intronic	ENSMUSG00000087158.1	sense_intronic	364	1	2	2	0	http://asia.ensembl.org/Mus_musculus/Transcript/Idhistory?t=ENSMUST00000145579
ENSMUST00000145581.1	lincRNA	ENSMUSG00000085180.1	lincRNA	543	0	0	0	0	http://asia.ensembl.org/Mus_musculus/Transcript/Idhistory?t=ENSMUST00000145581
ENSMUST00000145584.1	lincRNA	ENSMUSG00000086738.1	lincRNA	445	0	0	0	0	http://asia.ensembl.org/Mus_musculus/Transcript/Idhistory?t=ENSMUST00000145584
ENSMUST00000145585.1	antisense	ENSMUSG00000086430.1	antisense	1065	3	2	1	0	http://asia.ensembl.org/Mus_musculus/Transcript/Idhistory?t=ENSMUST00000145585
ENSMUST00000145711.1	antisense	ENSMUSG00000085002.1	antisense	273	0	0	0	1	http://asia.ensembl.org/Mus_musculus/Transcript/Idhistory?t=ENSMUST00000145711
ENSMUST00000145722.1	lincRNA	ENSMUSG00000084944.1	lincRNA	123	0	0	0	0	http://asia.ensembl.org/Mus_musculus/Transcript/Idhistory?t=ENSMUST00000145722
ENSMUST00000145751.1	lincRNA	ENSMUSG00000085690.1	lincRNA	711	0	0	0	0	http://asia.ensembl.org/Mus_musculus/Transcript/Idhistory?t=ENSMUST00000145751
ENSMUST00000145790.1	sense_intronic	ENSMUSG00000085176.1	sense_intronic	804	2	2	0	1	http://asia.ensembl.org/Mus_musculus/Transcript/Idhistory?t=ENSMUST00000145790
ENSMUST00000145800.1	lincRNA	ENSMUSG00000084818.1	lincRNA	437	0	0	0	0	http://asia.ensembl.org/Mus_musculus/Transcript/Idhistory?t=ENSMUST00000145800
ENSMUST00000145804.1	antisense	ENSMUSG00000087443.1	antisense	784	7	9	6	12	http://asia.ensembl.org/Mus_musculus/Transcript/Idhistory?t=ENSMUST00000145804
ENSMUST00000145894.1	antisense	ENSMUSG00000087644.1	antisense	1820	3903	4331	4607	5244	http://asia.ensembl.org/Mus_musculus/Transcript/Idhistory?t=ENSMUST00000145894
ENSMUST00000145897.1	antisense	ENSMUSG00000072852.3	antisense	462	1	0	0	1	http://asia.ensembl.org/Mus_musculus/Transcript/Idhistory?t=ENSMUST00000145897
ENSMUST00000145914.1	antisense	ENSMUSG00000085363.1	antisense	2172	5	14	17	14	http://asia.ensembl.org/Mus_musculus/Transcript/Idhistory?t=ENSMUST00000145914
ENSMUST00000145916.1	lincRNA	ENSMUSG00000086907.1	lincRNA	1212	0	0	0	0	http://asia.ensembl.org/Mus_musculus/Transcript/Idhistory?t=ENSMUST00000145916
ENSMUST00000145924.1	antisense	ENSMUSG00000085846.1	antisense	1050	0	3	2	1	http://asia.ensembl.org/Mus_musculus/Transcript/Idhistory?t=ENSMUST00000145924
ENSMUST00000145941.2	antisense	ENSMUSG00000087193.7	antisense	683	116	133	166	142	http://asia.ensembl.org/Mus_musculus/Transcript/Idhistory?t=ENSMUST00000145941
ENSMUST00000145950.1	antisense	ENSMUSG00000087136.1	antisense	369	0	0	0	1	http://asia.ensembl.org/Mus_musculus/Transcript/Idhistory?t=ENSMUST00000145950
ENSMUST00000145961.1	antisense	ENSMUSG00000086184.1	antisense	617	5	6	9	7	http://asia.ensembl.org/Mus_musculus/Transcript/Idhistory?t=ENSMUST00000145961
ENSMUST00000145973.2	lincRNA	ENSMUSG00000098311.1	lincRNA	448	0	0	0	0	http://asia.ensembl.org/Mus_musculus/Transcript/Idhistory?t=ENSMUST00000145973
ENSMUST00000145994.1	antisense	ENSMUSG00000086701.1	antisense	494	0	0	0	0	http://asia.ensembl.org/Mus_musculus/Transcript/Idhistory?t=ENSMUST00000145994
ENSMUST00000146060.1	lincRNA	ENSMUSG00000086558.1	lincRNA	517	0	0	0	0	http://asia.ensembl.org/Mus_musculus/Transcript/Idhistory?t=ENSMUST00000146060
ENSMUST00000146121.1	processed_transcript	ENSMUSG00000043145.6	processed_transcript	567	2	0	0	0	http://asia.ensembl.org/Mus_musculus/Transcript/Idhistory?t=ENSMUST00000146121
ENSMUST00000146132.1	antisense	ENSMUSG00000087429.1	antisense	342	0	1	2	1	http://asia.ensembl.org/Mus_musculus/Transcript/Idhistory?t=ENSMUST00000146132
ENSMUST00000146152.1	lincRNA	ENSMUSG00000086884.1	lincRNA	276	0	0	0	0	http://asia.ensembl.org/Mus_musculus/Transcript/Idhistory?t=ENSMUST00000146152
ENSMUST00000146199.1	antisense	ENSMUSG00000091177.2	antisense	307	0	1	0	0	http://asia.ensembl.org/Mus_musculus/Transcript/Idhistory?t=ENSMUST00000146199
ENSMUST00000146208.1	processed_transcript	ENSMUSG00000087400.8	processed_transcript	797	0	0	0	0	http://asia.ensembl.org/Mus_musculus/Transcript/Idhistory?t=ENSMUST00000146208
ENSMUST00000146222.1	processed_transcript	ENSMUSG00000085884.1	processed_transcript	2100	7	3	6	2	http://asia.ensembl.org/Mus_musculus/Transcript/Idhistory?t=ENSMUST00000146222
ENSMUST00000146224.1	lincRNA	ENSMUSG00000085728.1	lincRNA	423	4	6	11	1	http://asia.ensembl.org/Mus_musculus/Transcript/Idhistory?t=ENSMUST00000146224
ENSMUST00000146250.1	antisense	ENSMUSG00000085403.1	antisense	876	167	205	195	237	http://asia.ensembl.org/Mus_musculus/Transcript/Idhistory?t=ENSMUST00000146250
ENSMUST00000146294.1	antisense	ENSMUSG00000085454.1	antisense	957	0	0	0	1	http://asia.ensembl.org/Mus_musculus/Transcript/Idhistory?t=ENSMUST00000146294
ENSMUST00000146314.1	processed_transcript	ENSMUSG00000085894.1	processed_transcript	1832	109	108	122	150	http://asia.ensembl.org/Mus_musculus/Transcript/Idhistory?t=ENSMUST00000146314
ENSMUST00000146326.7	antisense	ENSMUSG00000086769.7	antisense	3493	90	44	66	92	http://asia.ensembl.org/Mus_musculus/Transcript/Idhistory?t=ENSMUST00000146326
ENSMUST00000146349.1	antisense	ENSMUSG00000085739.1	antisense	361	1	0	0	1	http://asia.ensembl.org/Mus_musculus/Transcript/Idhistory?t=ENSMUST00000146349
ENSMUST00000146372.1	lincRNA	ENSMUSG00000087089.1	lincRNA	342	0	0	0	0	http://asia.ensembl.org/Mus_musculus/Transcript/Idhistory?t=ENSMUST00000146372
ENSMUST00000146404.1	lincRNA	ENSMUSG00000085950.1	lincRNA	1675	0	3	3	3	http://asia.ensembl.org/Mus_musculus/Transcript/Idhistory?t=ENSMUST00000146404
ENSMUST00000146529.1	processed_transcript	ENSMUSG00000054181.11	processed_transcript	1498	13	5	9	5	http://asia.ensembl.org/Mus_musculus/Transcript/Idhistory?t=ENSMUST00000146529
ENSMUST00000146531.1	lincRNA	ENSMUSG00000086911.1	lincRNA	949	0	0	0	0	http://asia.ensembl.org/Mus_musculus/Transcript/Idhistory?t=ENSMUST00000146531
ENSMUST00000146542.1	lincRNA	ENSMUSG00000084829.7	lincRNA	1067	0	0	0	0	http://asia.ensembl.org/Mus_musculus/Transcript/Idhistory?t=ENSMUST00000146542
ENSMUST00000146546.1	lincRNA	ENSMUSG00000087292.1	lincRNA	414	2	0	0	1	http://asia.ensembl.org/Mus_musculus/Transcript/Idhistory?t=ENSMUST00000146546
ENSMUST00000146550.1	lincRNA	ENSMUSG00000085324.1	lincRNA	439	0	0	1	0	http://asia.ensembl.org/Mus_musculus/Transcript/Idhistory?t=ENSMUST00000146550
ENSMUST00000146576.1	processed_transcript	ENSMUSG00000087326.1	processed_transcript	3127	0	3	2	0	http://asia.ensembl.org/Mus_musculus/Transcript/Idhistory?t=ENSMUST00000146576
ENSMUST00000146587.1	lincRNA	ENSMUSG00000087470.1	lincRNA	3568	2	0	0	0	http://asia.ensembl.org/Mus_musculus/Transcript/Idhistory?t=ENSMUST00000146587
ENSMUST00000146614.7	lincRNA	ENSMUSG00000087491.7	lincRNA	2010	0	0	0	0	http://asia.ensembl.org/Mus_musculus/Transcript/Idhistory?t=ENSMUST00000146614
ENSMUST00000146657.1	antisense	ENSMUSG00000085106.1	antisense	447	0	0	0	0	http://asia.ensembl.org/Mus_musculus/Transcript/Idhistory?t=ENSMUST00000146657
ENSMUST00000146658.1	lincRNA	ENSMUSG00000078519.3	lincRNA	400	40	39	50	43	http://asia.ensembl.org/Mus_musculus/Transcript/Idhistory?t=ENSMUST00000146658
ENSMUST00000146663.2	lincRNA	ENSMUSG00000091583.1	lincRNA	593	0	0	0	0	http://asia.ensembl.org/Mus_musculus/Transcript/Idhistory?t=ENSMUST00000146663
ENSMUST00000146671.7	lincRNA	ENSMUSG00000085525.7	lincRNA	314	1	2	1	3	http://asia.ensembl.org/Mus_musculus/Transcript/Idhistory?t=ENSMUST00000146671
ENSMUST00000146679.1	antisense	ENSMUSG00000087011.1	antisense	676	1	1	3	5	http://asia.ensembl.org/Mus_musculus/Transcript/Idhistory?t=ENSMUST00000146679
ENSMUST00000146700.1	antisense	ENSMUSG00000085311.1	antisense	603	6	4	11	7	http://asia.ensembl.org/Mus_musculus/Transcript/Idhistory?t=ENSMUST00000146700
ENSMUST00000146704.1	lincRNA	ENSMUSG00000086512.1	lincRNA	708	0	0	0	0	http://asia.ensembl.org/Mus_musculus/Transcript/Idhistory?t=ENSMUST00000146704
ENSMUST00000146744.2	antisense	ENSMUSG00000086269.2	antisense	2912	2	2	7	5	http://asia.ensembl.org/Mus_musculus/Transcript/Idhistory?t=ENSMUST00000146744
ENSMUST00000146746.1	antisense	ENSMUSG00000085127.1	antisense	1240	0	0	1	0	http://asia.ensembl.org/Mus_musculus/Transcript/Idhistory?t=ENSMUST00000146746
ENSMUST00000146755.1	antisense	ENSMUSG00000085523.1	antisense	810	4	3	4	1	http://asia.ensembl.org/Mus_musculus/Transcript/Idhistory?t=ENSMUST00000146755
ENSMUST00000146766.1	lincRNA	ENSMUSG00000087312.1	lincRNA	719	0	0	0	0	http://asia.ensembl.org/Mus_musculus/Transcript/Idhistory?t=ENSMUST00000146766
ENSMUST00000146769.1	antisense	ENSMUSG00000087430.1	antisense	708	4	8	6	7	http://asia.ensembl.org/Mus_musculus/Transcript/Idhistory?t=ENSMUST00000146769
ENSMUST00000146779.1	antisense	ENSMUSG00000087615.1	antisense	3946	0	0	0	0	http://asia.ensembl.org/Mus_musculus/Transcript/Idhistory?t=ENSMUST00000146779
ENSMUST00000146845.1	antisense	ENSMUSG00000085797.1	antisense	1020	0	0	0	0	http://asia.ensembl.org/Mus_musculus/Transcript/Idhistory?t=ENSMUST00000146845
ENSMUST00000146849.7	antisense	ENSMUSG00000045178.10	antisense	607	0	1	0	0	http://asia.ensembl.org/Mus_musculus/Transcript/Idhistory?t=ENSMUST00000146849
ENSMUST00000146902.7	retained_intron	ENSMUSG00000086946.7	processed_transcript	3210	3	1	3	1	http://asia.ensembl.org/Mus_musculus/Transcript/Idhistory?t=ENSMUST00000146902
ENSMUST00000146909.1	processed_transcript	ENSMUSG00000084828.1	processed_transcript	2105	0	1	0	1	http://asia.ensembl.org/Mus_musculus/Transcript/Idhistory?t=ENSMUST00000146909
ENSMUST00000146928.1	lincRNA	ENSMUSG00000084923.1	lincRNA	406	0	0	0	0	http://asia.ensembl.org/Mus_musculus/Transcript/Idhistory?t=ENSMUST00000146928
ENSMUST00000146949.1	sense_intronic	ENSMUSG00000086012.2	sense_intronic	469	0	0	0	0	http://asia.ensembl.org/Mus_musculus/Transcript/Idhistory?t=ENSMUST00000146949
ENSMUST00000146954.1	antisense	ENSMUSG00000087164.1	antisense	926	0	0	0	0	http://asia.ensembl.org/Mus_musculus/Transcript/Idhistory?t=ENSMUST00000146954
ENSMUST00000146963.1	lincRNA	ENSMUSG00000087351.1	lincRNA	537	0	0	1	0	http://asia.ensembl.org/Mus_musculus/Transcript/Idhistory?t=ENSMUST00000146963
ENSMUST00000146976.1	antisense	ENSMUSG00000085023.1	antisense	519	43	65	57	42	http://asia.ensembl.org/Mus_musculus/Transcript/Idhistory?t=ENSMUST00000146976
ENSMUST00000146985.1	processed_transcript	ENSMUSG00000073073.4	processed_transcript	1499	21	18	20	18	http://asia.ensembl.org/Mus_musculus/Transcript/Idhistory?t=ENSMUST00000146985
ENSMUST00000146994.1	lincRNA	ENSMUSG00000085865.1	lincRNA	204	0	0	0	0	http://asia.ensembl.org/Mus_musculus/Transcript/Idhistory?t=ENSMUST00000146994
ENSMUST00000147045.1	antisense	ENSMUSG00000087053.1	antisense	1960	0	0	1	0	http://asia.ensembl.org/Mus_musculus/Transcript/Idhistory?t=ENSMUST00000147045
ENSMUST00000147073.1	processed_transcript	ENSMUSG00000086600.8	processed_transcript	753	0	0	0	0	http://asia.ensembl.org/Mus_musculus/Transcript/Idhistory?t=ENSMUST00000147073
ENSMUST00000147128.1	lincRNA	ENSMUSG00000086563.1	lincRNA	768	0	0	0	0	http://asia.ensembl.org/Mus_musculus/Transcript/Idhistory?t=ENSMUST00000147128
ENSMUST00000147130.1	antisense	ENSMUSG00000087232.1	antisense	313	0	3	0	0	http://asia.ensembl.org/Mus_musculus/Transcript/Idhistory?t=ENSMUST00000147130
ENSMUST00000147141.1	lincRNA	ENSMUSG00000085158.1	lincRNA	1864	0	1	0	1	http://asia.ensembl.org/Mus_musculus/Transcript/Idhistory?t=ENSMUST00000147141
ENSMUST00000147142.1	processed_transcript	ENSMUSG00000085556.1	processed_transcript	636	0	0	0	0	http://asia.ensembl.org/Mus_musculus/Transcript/Idhistory?t=ENSMUST00000147142
ENSMUST00000147144.1	antisense	ENSMUSG00000086948.1	antisense	648	0	0	0	0	http://asia.ensembl.org/Mus_musculus/Transcript/Idhistory?t=ENSMUST00000147144
ENSMUST00000147177.1	antisense	ENSMUSG00000085400.1	antisense	862	0	0	1	0	http://asia.ensembl.org/Mus_musculus/Transcript/Idhistory?t=ENSMUST00000147177
ENSMUST00000147186.1	antisense	ENSMUSG00000087057.7	antisense	753	0	0	0	1	http://asia.ensembl.org/Mus_musculus/Transcript/Idhistory?t=ENSMUST00000147186
ENSMUST00000147187.1	lincRNA	ENSMUSG00000085524.1	lincRNA	864	0	0	0	0	http://asia.ensembl.org/Mus_musculus/Transcript/Idhistory?t=ENSMUST00000147187
ENSMUST00000147206.1	sense_intronic	ENSMUSG00000086279.1	sense_intronic	492	4	3	4	2	http://asia.ensembl.org/Mus_musculus/Transcript/Idhistory?t=ENSMUST00000147206
ENSMUST00000147221.1	antisense	ENSMUSG00000084948.1	antisense	564	0	0	0	0	http://asia.ensembl.org/Mus_musculus/Transcript/Idhistory?t=ENSMUST00000147221
ENSMUST00000147230.1	antisense	ENSMUSG00000085211.2	antisense	835	5	5	7	9	http://asia.ensembl.org/Mus_musculus/Transcript/Idhistory?t=ENSMUST00000147230
ENSMUST00000147438.1	antisense	ENSMUSG00000085594.1	antisense	410	0	0	0	0	http://asia.ensembl.org/Mus_musculus/Transcript/Idhistory?t=ENSMUST00000147438
ENSMUST00000147494.1	antisense	ENSMUSG00000073656.4	antisense	1661	15	18	20	21	http://asia.ensembl.org/Mus_musculus/Transcript/Idhistory?t=ENSMUST00000147494
ENSMUST00000147504.1	lincRNA	ENSMUSG00000055370.3	lincRNA	2990	3	2	1	3	http://asia.ensembl.org/Mus_musculus/Transcript/Idhistory?t=ENSMUST00000147504
ENSMUST00000147509.1	lincRNA	ENSMUSG00000087210.1	lincRNA	257	0	0	0	0	http://asia.ensembl.org/Mus_musculus/Transcript/Idhistory?t=ENSMUST00000147509
ENSMUST00000147594.1	antisense	ENSMUSG00000085420.1	antisense	1236	0	0	0	1	http://asia.ensembl.org/Mus_musculus/Transcript/Idhistory?t=ENSMUST00000147594
ENSMUST00000147638.1	processed_transcript	ENSMUSG00000086801.1	processed_transcript	3821	3	5	13	11	http://asia.ensembl.org/Mus_musculus/Transcript/Idhistory?t=ENSMUST00000147638
ENSMUST00000147653.1	lincRNA	ENSMUSG00000085456.2	lincRNA	692	0	0	0	0	http://asia.ensembl.org/Mus_musculus/Transcript/Idhistory?t=ENSMUST00000147653
ENSMUST00000147691.1	antisense	ENSMUSG00000086517.1	antisense	469	0	0	0	0	http://asia.ensembl.org/Mus_musculus/Transcript/Idhistory?t=ENSMUST00000147691
ENSMUST00000147704.1	lincRNA	ENSMUSG00000086344.1	lincRNA	621	6	7	4	3	http://asia.ensembl.org/Mus_musculus/Transcript/Idhistory?t=ENSMUST00000147704
ENSMUST00000147717.1	antisense	ENSMUSG00000087245.1	antisense	619	0	0	0	0	http://asia.ensembl.org/Mus_musculus/Transcript/Idhistory?t=ENSMUST00000147717
ENSMUST00000147722.1	lincRNA	ENSMUSG00000086130.1	lincRNA	1620	0	0	0	0	http://asia.ensembl.org/Mus_musculus/Transcript/Idhistory?t=ENSMUST00000147722
ENSMUST00000147771.1	lincRNA	ENSMUSG00000085021.1	lincRNA	1341	0	0	0	0	http://asia.ensembl.org/Mus_musculus/Transcript/Idhistory?t=ENSMUST00000147771
ENSMUST00000147774.1	antisense	ENSMUSG00000086719.1	antisense	712	3	8	6	8	http://asia.ensembl.org/Mus_musculus/Transcript/Idhistory?t=ENSMUST00000147774
ENSMUST00000147811.1	processed_transcript	ENSMUSG00000086508.1	processed_transcript	193	0	0	0	0	http://asia.ensembl.org/Mus_musculus/Transcript/Idhistory?t=ENSMUST00000147811
ENSMUST00000147847.1	antisense	ENSMUSG00000086039.1	antisense	563	7	4	9	0	http://asia.ensembl.org/Mus_musculus/Transcript/Idhistory?t=ENSMUST00000147847
ENSMUST00000147848.1	processed_transcript	ENSMUSG00000085398.1	processed_transcript	1252	1	0	0	5	http://asia.ensembl.org/Mus_musculus/Transcript/Idhistory?t=ENSMUST00000147848
ENSMUST00000147871.1	lincRNA	ENSMUSG00000103413.1	lincRNA	653	1	1	1	1	http://asia.ensembl.org/Mus_musculus/Transcript/Idhistory?t=ENSMUST00000147871
ENSMUST00000147896.1	lincRNA	ENSMUSG00000087318.1	lincRNA	656	0	0	0	0	http://asia.ensembl.org/Mus_musculus/Transcript/Idhistory?t=ENSMUST00000147896
ENSMUST00000147939.1	lincRNA	ENSMUSG00000086908.1	lincRNA	625	0	0	0	0	http://asia.ensembl.org/Mus_musculus/Transcript/Idhistory?t=ENSMUST00000147939
ENSMUST00000147993.7	lincRNA	ENSMUSG00000085534.7	lincRNA	1846	0	0	0	0	http://asia.ensembl.org/Mus_musculus/Transcript/Idhistory?t=ENSMUST00000147993
ENSMUST00000148017.1	lincRNA	ENSMUSG00000085618.1	lincRNA	291	0	0	0	0	http://asia.ensembl.org/Mus_musculus/Transcript/Idhistory?t=ENSMUST00000148017
ENSMUST00000148019.1	antisense	ENSMUSG00000085937.1	antisense	1335	0	0	0	0	http://asia.ensembl.org/Mus_musculus/Transcript/Idhistory?t=ENSMUST00000148019
ENSMUST00000148057.1	antisense	ENSMUSG00000085326.1	antisense	311	2	4	2	2	http://asia.ensembl.org/Mus_musculus/Transcript/Idhistory?t=ENSMUST00000148057
ENSMUST00000148064.1	processed_transcript	ENSMUSG00000084862.1	processed_transcript	2071	50	47	60	60	http://asia.ensembl.org/Mus_musculus/Transcript/Idhistory?t=ENSMUST00000148064
ENSMUST00000148122.1	lincRNA	ENSMUSG00000086060.1	lincRNA	620	0	0	0	0	http://asia.ensembl.org/Mus_musculus/Transcript/Idhistory?t=ENSMUST00000148122
ENSMUST00000148217.1	antisense	ENSMUSG00000084932.1	antisense	417	1	0	1	1	http://asia.ensembl.org/Mus_musculus/Transcript/Idhistory?t=ENSMUST00000148217
ENSMUST00000148284.1	lincRNA	ENSMUSG00000085973.1	lincRNA	381	0	0	0	1	http://asia.ensembl.org/Mus_musculus/Transcript/Idhistory?t=ENSMUST00000148284
ENSMUST00000148309.1	lincRNA	ENSMUSG00000086783.1	lincRNA	326	0	0	0	0	http://asia.ensembl.org/Mus_musculus/Transcript/Idhistory?t=ENSMUST00000148309
ENSMUST00000148320.7	antisense	ENSMUSG00000086061.7	antisense	561	0	0	0	0	http://asia.ensembl.org/Mus_musculus/Transcript/Idhistory?t=ENSMUST00000148320
ENSMUST00000148335.1	antisense	ENSMUSG00000086556.2	antisense	388	0	0	1	0	http://asia.ensembl.org/Mus_musculus/Transcript/Idhistory?t=ENSMUST00000148335
ENSMUST00000148357.1	antisense	ENSMUSG00000086773.1	antisense	937	6	3	5	8	http://asia.ensembl.org/Mus_musculus/Transcript/Idhistory?t=ENSMUST00000148357
ENSMUST00000148420.1	antisense	ENSMUSG00000087545.1	antisense	832	0	0	0	0	http://asia.ensembl.org/Mus_musculus/Transcript/Idhistory?t=ENSMUST00000148420
ENSMUST00000148457.1	lincRNA	ENSMUSG00000086187.1	lincRNA	957	0	0	0	0	http://asia.ensembl.org/Mus_musculus/Transcript/Idhistory?t=ENSMUST00000148457
ENSMUST00000148492.1	antisense	ENSMUSG00000087643.1	antisense	541	0	0	0	0	http://asia.ensembl.org/Mus_musculus/Transcript/Idhistory?t=ENSMUST00000148492
ENSMUST00000148522.1	processed_transcript	ENSMUSG00000085669.1	processed_transcript	643	79	109	106	109	http://asia.ensembl.org/Mus_musculus/Transcript/Idhistory?t=ENSMUST00000148522
ENSMUST00000148579.1	antisense	ENSMUSG00000084983.7	antisense	649	0	0	0	1	http://asia.ensembl.org/Mus_musculus/Transcript/Idhistory?t=ENSMUST00000148579
ENSMUST00000148597.1	sense_intronic	ENSMUSG00000085194.1	sense_intronic	394	0	0	0	0	http://asia.ensembl.org/Mus_musculus/Transcript/Idhistory?t=ENSMUST00000148597
ENSMUST00000148607.1	antisense	ENSMUSG00000085100.1	antisense	569	0	0	0	0	http://asia.ensembl.org/Mus_musculus/Transcript/Idhistory?t=ENSMUST00000148607
ENSMUST00000148610.1	lincRNA	ENSMUSG00000074292.4	lincRNA	1203	0	0	0	0	http://asia.ensembl.org/Mus_musculus/Transcript/Idhistory?t=ENSMUST00000148610
ENSMUST00000148635.1	lincRNA	ENSMUSG00000087608.1	lincRNA	305	0	0	0	0	http://asia.ensembl.org/Mus_musculus/Transcript/Idhistory?t=ENSMUST00000148635
ENSMUST00000148654.1	antisense	ENSMUSG00000084783.1	antisense	743	2	0	1	2	http://asia.ensembl.org/Mus_musculus/Transcript/Idhistory?t=ENSMUST00000148654
ENSMUST00000148699.1	antisense	ENSMUSG00000084974.1	antisense	2130	110	80	137	131	http://asia.ensembl.org/Mus_musculus/Transcript/Idhistory?t=ENSMUST00000148699
ENSMUST00000148700.1	lincRNA	ENSMUSG00000074507.6	lincRNA	1913	5	1	1	0	http://asia.ensembl.org/Mus_musculus/Transcript/Idhistory?t=ENSMUST00000148700
ENSMUST00000148704.7	processed_transcript	ENSMUSG00000085185.9	processed_transcript	826	2	1	2	0	http://asia.ensembl.org/Mus_musculus/Transcript/Idhistory?t=ENSMUST00000148704
ENSMUST00000148734.2	lincRNA	ENSMUSG00000073781.4	lincRNA	587	10	0	3	2	http://asia.ensembl.org/Mus_musculus/Transcript/Idhistory?t=ENSMUST00000148734
ENSMUST00000148844.1	antisense	ENSMUSG00000084863.1	antisense	599	34	39	25	44	http://asia.ensembl.org/Mus_musculus/Transcript/Idhistory?t=ENSMUST00000148844
ENSMUST00000148931.2	antisense	ENSMUSG00000087657.8	antisense	433	0	0	0	0	http://asia.ensembl.org/Mus_musculus/Transcript/Idhistory?t=ENSMUST00000148931
ENSMUST00000148972.1	antisense	ENSMUSG00000085095.2	antisense	554	5	2	2	2	http://asia.ensembl.org/Mus_musculus/Transcript/Idhistory?t=ENSMUST00000148972
ENSMUST00000149025.1	lincRNA	ENSMUSG00000084756.1	lincRNA	3716	1	0	1	0	http://asia.ensembl.org/Mus_musculus/Transcript/Idhistory?t=ENSMUST00000149025
ENSMUST00000149065.1	lincRNA	ENSMUSG00000085869.1	lincRNA	578	0	0	0	0	http://asia.ensembl.org/Mus_musculus/Transcript/Idhistory?t=ENSMUST00000149065
ENSMUST00000149095.1	antisense	ENSMUSG00000085575.1	antisense	258	0	0	0	0	http://asia.ensembl.org/Mus_musculus/Transcript/Idhistory?t=ENSMUST00000149095
ENSMUST00000149136.1	lincRNA	ENSMUSG00000020624.3	lincRNA	986	0	0	0	0	http://asia.ensembl.org/Mus_musculus/Transcript/Idhistory?t=ENSMUST00000149136
ENSMUST00000149206.1	processed_transcript	ENSMUSG00000085314.1	processed_transcript	2118	8	4	8	15	http://asia.ensembl.org/Mus_musculus/Transcript/Idhistory?t=ENSMUST00000149206
ENSMUST00000149224.2	antisense	ENSMUSG00000087589.3	processed_transcript	910	1	0	0	2	http://asia.ensembl.org/Mus_musculus/Transcript/Idhistory?t=ENSMUST00000149224
ENSMUST00000149226.1	antisense	ENSMUSG00000085629.1	antisense	525	0	0	0	0	http://asia.ensembl.org/Mus_musculus/Transcript/Idhistory?t=ENSMUST00000149226
ENSMUST00000149247.1	antisense	ENSMUSG00000086061.7	antisense	1621	0	0	0	0	http://asia.ensembl.org/Mus_musculus/Transcript/Idhistory?t=ENSMUST00000149247
ENSMUST00000149283.1	processed_transcript	ENSMUSG00000089902.1	processed_transcript	480	100	120	97	103	http://asia.ensembl.org/Mus_musculus/Transcript/Idhistory?t=ENSMUST00000149283
ENSMUST00000149285.1	antisense	ENSMUSG00000085538.1	antisense	733	0	2	1	0	http://asia.ensembl.org/Mus_musculus/Transcript/Idhistory?t=ENSMUST00000149285
ENSMUST00000149300.7	processed_transcript	ENSMUSG00000090157.7	processed_transcript	1492	14	11	35	19	http://asia.ensembl.org/Mus_musculus/Transcript/Idhistory?t=ENSMUST00000149300
ENSMUST00000149319.1	antisense	ENSMUSG00000087035.1	antisense	2090	4	3	3	1	http://asia.ensembl.org/Mus_musculus/Transcript/Idhistory?t=ENSMUST00000149319
ENSMUST00000149373.1	antisense	ENSMUSG00000086601.1	antisense	483	0	0	0	0	http://asia.ensembl.org/Mus_musculus/Transcript/Idhistory?t=ENSMUST00000149373
ENSMUST00000149377.1	lincRNA	ENSMUSG00000087215.1	lincRNA	740	0	0	0	0	http://asia.ensembl.org/Mus_musculus/Transcript/Idhistory?t=ENSMUST00000149377
ENSMUST00000149386.7	antisense	ENSMUSG00000087135.7	processed_transcript	819	4	6	5	4	http://asia.ensembl.org/Mus_musculus/Transcript/Idhistory?t=ENSMUST00000149386
ENSMUST00000149398.1	antisense	ENSMUSG00000085477.7	antisense	471	0	0	0	0	http://asia.ensembl.org/Mus_musculus/Transcript/Idhistory?t=ENSMUST00000149398
ENSMUST00000149413.1	antisense	ENSMUSG00000086047.1	antisense	1157	6	10	11	10	http://asia.ensembl.org/Mus_musculus/Transcript/Idhistory?t=ENSMUST00000149413
ENSMUST00000149428.1	lincRNA	ENSMUSG00000085864.1	lincRNA	459	1	0	0	0	http://asia.ensembl.org/Mus_musculus/Transcript/Idhistory?t=ENSMUST00000149428
ENSMUST00000149429.1	lincRNA	ENSMUSG00000085999.1	lincRNA	414	0	0	0	0	http://asia.ensembl.org/Mus_musculus/Transcript/Idhistory?t=ENSMUST00000149429
ENSMUST00000149438.1	antisense	ENSMUSG00000087193.7	antisense	617	2	2	1	3	http://asia.ensembl.org/Mus_musculus/Transcript/Idhistory?t=ENSMUST00000149438
ENSMUST00000149452.1	antisense	ENSMUSG00000084998.1	antisense	2945	57	49	52	81	http://asia.ensembl.org/Mus_musculus/Transcript/Idhistory?t=ENSMUST00000149452
ENSMUST00000149481.1	lincRNA	ENSMUSG00000087637.1	lincRNA	1439	0	0	0	0	http://asia.ensembl.org/Mus_musculus/Transcript/Idhistory?t=ENSMUST00000149481
ENSMUST00000149488.1	processed_transcript	ENSMUSG00000068463.3	processed_transcript	2407	6	5	3	6	http://asia.ensembl.org/Mus_musculus/Transcript/Idhistory?t=ENSMUST00000149488
ENSMUST00000149538.1	lincRNA	ENSMUSG00000085919.1	lincRNA	261	2	2	0	1	http://asia.ensembl.org/Mus_musculus/Transcript/Idhistory?t=ENSMUST00000149538
ENSMUST00000149562.1	antisense	ENSMUSG00000087429.1	antisense	206	0	1	2	0	http://asia.ensembl.org/Mus_musculus/Transcript/Idhistory?t=ENSMUST00000149562
ENSMUST00000149574.1	antisense	ENSMUSG00000052188.6	antisense	716	13	10	24	25	http://asia.ensembl.org/Mus_musculus/Transcript/Idhistory?t=ENSMUST00000149574
ENSMUST00000149576.1	processed_transcript	ENSMUSG00000086329.1	processed_transcript	439	25	48	40	40	http://asia.ensembl.org/Mus_musculus/Transcript/Idhistory?t=ENSMUST00000149576
ENSMUST00000149577.1	processed_transcript	ENSMUSG00000056329.3	processed_transcript	1208	3	0	2	1	http://asia.ensembl.org/Mus_musculus/Transcript/Idhistory?t=ENSMUST00000149577
ENSMUST00000149592.1	lincRNA	ENSMUSG00000086117.1	lincRNA	656	0	0	0	0	http://asia.ensembl.org/Mus_musculus/Transcript/Idhistory?t=ENSMUST00000149592
ENSMUST00000149618.1	lincRNA	ENSMUSG00000054618.8	lincRNA	1772	0	0	0	0	http://asia.ensembl.org/Mus_musculus/Transcript/Idhistory?t=ENSMUST00000149618
ENSMUST00000149677.1	processed_transcript	ENSMUSG00000084828.1	processed_transcript	658	1	3	0	4	http://asia.ensembl.org/Mus_musculus/Transcript/Idhistory?t=ENSMUST00000149677
ENSMUST00000149681.1	antisense	ENSMUSG00000085425.1	antisense	778	394	458	450	466	http://asia.ensembl.org/Mus_musculus/Transcript/Idhistory?t=ENSMUST00000149681
ENSMUST00000149696.1	antisense	ENSMUSG00000084881.1	antisense	670	14	16	16	18	http://asia.ensembl.org/Mus_musculus/Transcript/Idhistory?t=ENSMUST00000149696
ENSMUST00000149702.1	antisense	ENSMUSG00000086486.1	antisense	2016	13	8	16	7	http://asia.ensembl.org/Mus_musculus/Transcript/Idhistory?t=ENSMUST00000149702
ENSMUST00000149741.1	sense_intronic	ENSMUSG00000087016.1	sense_intronic	590	2	4	1	3	http://asia.ensembl.org/Mus_musculus/Transcript/Idhistory?t=ENSMUST00000149741
ENSMUST00000149815.3	antisense	ENSMUSG00000086777.3	antisense	980	0	0	0	0	http://asia.ensembl.org/Mus_musculus/Transcript/Idhistory?t=ENSMUST00000149815
ENSMUST00000149820.1	antisense	ENSMUSG00000086836.1	antisense	378	0	1	3	0	http://asia.ensembl.org/Mus_musculus/Transcript/Idhistory?t=ENSMUST00000149820
ENSMUST00000149909.1	antisense	ENSMUSG00000054006.14	antisense	1043	6	4	12	8	http://asia.ensembl.org/Mus_musculus/Transcript/Idhistory?t=ENSMUST00000149909
ENSMUST00000149932.1	antisense	ENSMUSG00000085043.1	antisense	626	4	2	5	5	http://asia.ensembl.org/Mus_musculus/Transcript/Idhistory?t=ENSMUST00000149932
ENSMUST00000149950.1	antisense	ENSMUSG00000086434.1	antisense	410	4	4	2	4	http://asia.ensembl.org/Mus_musculus/Transcript/Idhistory?t=ENSMUST00000149950
ENSMUST00000149952.1	antisense	ENSMUSG00000086119.2	antisense	435	0	0	0	0	http://asia.ensembl.org/Mus_musculus/Transcript/Idhistory?t=ENSMUST00000149952
ENSMUST00000149958.1	antisense	ENSMUSG00000086824.1	antisense	1247	0	0	0	0	http://asia.ensembl.org/Mus_musculus/Transcript/Idhistory?t=ENSMUST00000149958
ENSMUST00000149990.1	processed_transcript	ENSMUSG00000085678.1	processed_transcript	394	2	1	1	1	http://asia.ensembl.org/Mus_musculus/Transcript/Idhistory?t=ENSMUST00000149990
ENSMUST00000149994.1	lincRNA	ENSMUSG00000086757.1	lincRNA	1941	0	0	0	0	http://asia.ensembl.org/Mus_musculus/Transcript/Idhistory?t=ENSMUST00000149994
ENSMUST00000150003.1	lincRNA	ENSMUSG00000085325.7	lincRNA	677	0	0	0	0	http://asia.ensembl.org/Mus_musculus/Transcript/Idhistory?t=ENSMUST00000150003
ENSMUST00000150038.1	processed_transcript	ENSMUSG00000064032.2	processed_transcript	3332	284	316	343	368	http://asia.ensembl.org/Mus_musculus/Transcript/Idhistory?t=ENSMUST00000150038
ENSMUST00000150079.1	antisense	ENSMUSG00000087532.1	antisense	635	3	2	6	1	http://asia.ensembl.org/Mus_musculus/Transcript/Idhistory?t=ENSMUST00000150079
ENSMUST00000150084.1	antisense	ENSMUSG00000084824.1	antisense	1567	0	0	0	0	http://asia.ensembl.org/Mus_musculus/Transcript/Idhistory?t=ENSMUST00000150084
ENSMUST00000150111.1	antisense	ENSMUSG00000086000.1	antisense	441	0	1	1	0	http://asia.ensembl.org/Mus_musculus/Transcript/Idhistory?t=ENSMUST00000150111
ENSMUST00000150119.1	lincRNA	ENSMUSG00000085868.1	lincRNA	384	0	0	0	0	http://asia.ensembl.org/Mus_musculus/Transcript/Idhistory?t=ENSMUST00000150119
ENSMUST00000150159.1	lincRNA	ENSMUSG00000087559.1	lincRNA	663	0	0	0	0	http://asia.ensembl.org/Mus_musculus/Transcript/Idhistory?t=ENSMUST00000150159
ENSMUST00000150185.1	antisense	ENSMUSG00000087600.1	antisense	680	3	1	10	3	http://asia.ensembl.org/Mus_musculus/Transcript/Idhistory?t=ENSMUST00000150185
ENSMUST00000150195.1	sense_intronic	ENSMUSG00000085771.1	sense_intronic	650	0	2	0	0	http://asia.ensembl.org/Mus_musculus/Transcript/Idhistory?t=ENSMUST00000150195
ENSMUST00000150216.1	lincRNA	ENSMUSG00000085920.1	lincRNA	434	0	6	3	1	http://asia.ensembl.org/Mus_musculus/Transcript/Idhistory?t=ENSMUST00000150216
ENSMUST00000150255.1	processed_transcript	ENSMUSG00000087474.1	processed_transcript	1933	0	0	0	0	http://asia.ensembl.org/Mus_musculus/Transcript/Idhistory?t=ENSMUST00000150255
ENSMUST00000150273.1	lincRNA	ENSMUSG00000086068.1	lincRNA	491	0	0	0	0	http://asia.ensembl.org/Mus_musculus/Transcript/Idhistory?t=ENSMUST00000150273
ENSMUST00000150312.1	lincRNA	ENSMUSG00000086474.2	lincRNA	696	0	0	0	0	http://asia.ensembl.org/Mus_musculus/Transcript/Idhistory?t=ENSMUST00000150312
ENSMUST00000150329.1	antisense	ENSMUSG00000085091.1	antisense	4063	0	1	2	1	http://asia.ensembl.org/Mus_musculus/Transcript/Idhistory?t=ENSMUST00000150329
ENSMUST00000150366.1	lincRNA	ENSMUSG00000086481.1	lincRNA	490	0	0	0	0	http://asia.ensembl.org/Mus_musculus/Transcript/Idhistory?t=ENSMUST00000150366
ENSMUST00000150375.1	antisense	ENSMUSG00000085767.1	antisense	851	59	32	48	47	http://asia.ensembl.org/Mus_musculus/Transcript/Idhistory?t=ENSMUST00000150375
ENSMUST00000150385.1	antisense	ENSMUSG00000085540.1	antisense	1112	0	0	1	0	http://asia.ensembl.org/Mus_musculus/Transcript/Idhistory?t=ENSMUST00000150385
ENSMUST00000150450.1	antisense	ENSMUSG00000087473.7	antisense	1404	7	1	1	2	http://asia.ensembl.org/Mus_musculus/Transcript/Idhistory?t=ENSMUST00000150450
ENSMUST00000150472.1	antisense	ENSMUSG00000084864.1	antisense	458	0	0	1	1	http://asia.ensembl.org/Mus_musculus/Transcript/Idhistory?t=ENSMUST00000150472
ENSMUST00000150482.1	lincRNA	ENSMUSG00000087197.1	lincRNA	1187	0	0	0	0	http://asia.ensembl.org/Mus_musculus/Transcript/Idhistory?t=ENSMUST00000150482
ENSMUST00000150529.1	processed_transcript	ENSMUSG00000085101.7	processed_transcript	545	0	0	0	0	http://asia.ensembl.org/Mus_musculus/Transcript/Idhistory?t=ENSMUST00000150529
ENSMUST00000150536.1	antisense	ENSMUSG00000085130.1	antisense	920	0	1	0	0	http://asia.ensembl.org/Mus_musculus/Transcript/Idhistory?t=ENSMUST00000150536
ENSMUST00000150544.1	antisense	ENSMUSG00000085624.1	antisense	451	0	0	0	0	http://asia.ensembl.org/Mus_musculus/Transcript/Idhistory?t=ENSMUST00000150544
ENSMUST00000150616.1	antisense	ENSMUSG00000086964.1	antisense	403	8	0	3	0	http://asia.ensembl.org/Mus_musculus/Transcript/Idhistory?t=ENSMUST00000150616
ENSMUST00000150621.1	lincRNA	ENSMUSG00000085017.1	lincRNA	677	1	2	0	0	http://asia.ensembl.org/Mus_musculus/Transcript/Idhistory?t=ENSMUST00000150621
ENSMUST00000150678.1	antisense	ENSMUSG00000052724.7	antisense	965	7	3	4	9	http://asia.ensembl.org/Mus_musculus/Transcript/Idhistory?t=ENSMUST00000150678
ENSMUST00000150690.1	antisense	ENSMUSG00000086258.1	antisense	603	0	2	0	0	http://asia.ensembl.org/Mus_musculus/Transcript/Idhistory?t=ENSMUST00000150690
ENSMUST00000150702.1	antisense	ENSMUSG00000086515.1	antisense	608	3	0	1	0	http://asia.ensembl.org/Mus_musculus/Transcript/Idhistory?t=ENSMUST00000150702
ENSMUST00000150705.1	antisense	ENSMUSG00000085519.1	antisense	449	0	0	0	0	http://asia.ensembl.org/Mus_musculus/Transcript/Idhistory?t=ENSMUST00000150705
ENSMUST00000150754.1	lincRNA	ENSMUSG00000087464.1	lincRNA	472	0	0	0	0	http://asia.ensembl.org/Mus_musculus/Transcript/Idhistory?t=ENSMUST00000150754
ENSMUST00000150801.1	processed_transcript	ENSMUSG00000073274.4	processed_transcript	5060	0	0	0	0	http://asia.ensembl.org/Mus_musculus/Transcript/Idhistory?t=ENSMUST00000150801
ENSMUST00000150889.1	processed_transcript	ENSMUSG00000085705.1	processed_transcript	1001	2	1	5	3	http://asia.ensembl.org/Mus_musculus/Transcript/Idhistory?t=ENSMUST00000150889
ENSMUST00000150906.1	antisense	ENSMUSG00000084790.1	antisense	565	16	29	21	24	http://asia.ensembl.org/Mus_musculus/Transcript/Idhistory?t=ENSMUST00000150906
ENSMUST00000150973.1	antisense	ENSMUSG00000086395.1	antisense	2984	8	4	5	6	http://asia.ensembl.org/Mus_musculus/Transcript/Idhistory?t=ENSMUST00000150973
ENSMUST00000151014.1	antisense	ENSMUSG00000085573.1	antisense	677	2	0	0	0	http://asia.ensembl.org/Mus_musculus/Transcript/Idhistory?t=ENSMUST00000151014
ENSMUST00000151028.1	lincRNA	ENSMUSG00000087032.1	lincRNA	468	0	0	0	0	http://asia.ensembl.org/Mus_musculus/Transcript/Idhistory?t=ENSMUST00000151028
ENSMUST00000151051.1	antisense	ENSMUSG00000086652.1	antisense	1348	0	0	0	0	http://asia.ensembl.org/Mus_musculus/Transcript/Idhistory?t=ENSMUST00000151051
ENSMUST00000151069.1	antisense	ENSMUSG00000087612.1	antisense	1022	141	138	154	146	http://asia.ensembl.org/Mus_musculus/Transcript/Idhistory?t=ENSMUST00000151069
ENSMUST00000151096.2	antisense	ENSMUSG00000086700.2	antisense	524	2	4	2	4	http://asia.ensembl.org/Mus_musculus/Transcript/Idhistory?t=ENSMUST00000151096
ENSMUST00000151101.1	antisense	ENSMUSG00000085695.1	antisense	382	0	0	0	0	http://asia.ensembl.org/Mus_musculus/Transcript/Idhistory?t=ENSMUST00000151101
ENSMUST00000151136.1	antisense	ENSMUSG00000073415.4	antisense	2200	115	110	139	131	http://asia.ensembl.org/Mus_musculus/Transcript/Idhistory?t=ENSMUST00000151136
ENSMUST00000151159.1	lincRNA	ENSMUSG00000087292.1	lincRNA	370	31	21	30	37	http://asia.ensembl.org/Mus_musculus/Transcript/Idhistory?t=ENSMUST00000151159
ENSMUST00000151207.1	processed_transcript	ENSMUSG00000085956.1	processed_transcript	430	4	6	5	8	http://asia.ensembl.org/Mus_musculus/Transcript/Idhistory?t=ENSMUST00000151207
ENSMUST00000151215.1	antisense	ENSMUSG00000084959.1	antisense	1294	0	0	0	0	http://asia.ensembl.org/Mus_musculus/Transcript/Idhistory?t=ENSMUST00000151215
ENSMUST00000151216.1	antisense	ENSMUSG00000086683.1	antisense	457	15	2	14	19	http://asia.ensembl.org/Mus_musculus/Transcript/Idhistory?t=ENSMUST00000151216
ENSMUST00000151260.1	lincRNA	ENSMUSG00000087031.1	lincRNA	264	0	0	0	0	http://asia.ensembl.org/Mus_musculus/Transcript/Idhistory?t=ENSMUST00000151260
ENSMUST00000151282.1	antisense	ENSMUSG00000084930.1	antisense	316	3	3	3	2	http://asia.ensembl.org/Mus_musculus/Transcript/Idhistory?t=ENSMUST00000151282
ENSMUST00000151303.1	antisense	ENSMUSG00000087114.1	antisense	379	0	0	0	3	http://asia.ensembl.org/Mus_musculus/Transcript/Idhistory?t=ENSMUST00000151303
ENSMUST00000151310.7	antisense	ENSMUSG00000087473.7	antisense	1156	13	1	1	2	http://asia.ensembl.org/Mus_musculus/Transcript/Idhistory?t=ENSMUST00000151310
ENSMUST00000151337.1	antisense	ENSMUSG00000087525.1	antisense	562	0	0	1	0	http://asia.ensembl.org/Mus_musculus/Transcript/Idhistory?t=ENSMUST00000151337
ENSMUST00000151367.1	lincRNA	ENSMUSG00000087517.1	lincRNA	790	0	0	0	0	http://asia.ensembl.org/Mus_musculus/Transcript/Idhistory?t=ENSMUST00000151367
ENSMUST00000151369.1	lincRNA	ENSMUSG00000086940.1	lincRNA	615	0	0	0	0	http://asia.ensembl.org/Mus_musculus/Transcript/Idhistory?t=ENSMUST00000151369
ENSMUST00000151512.1	processed_transcript	ENSMUSG00000086873.1	processed_transcript	1354	21	45	41	45	http://asia.ensembl.org/Mus_musculus/Transcript/Idhistory?t=ENSMUST00000151512
ENSMUST00000151538.1	antisense	ENSMUSG00000086450.1	antisense	3131	3	2	0	0	http://asia.ensembl.org/Mus_musculus/Transcript/Idhistory?t=ENSMUST00000151538
ENSMUST00000151550.1	antisense	ENSMUSG00000084895.1	antisense	489	0	0	0	0	http://asia.ensembl.org/Mus_musculus/Transcript/Idhistory?t=ENSMUST00000151550
ENSMUST00000151564.1	antisense	ENSMUSG00000085883.1	antisense	301	0	2	0	0	http://asia.ensembl.org/Mus_musculus/Transcript/Idhistory?t=ENSMUST00000151564
ENSMUST00000151575.7	lincRNA	ENSMUSG00000086048.7	lincRNA	2789	0	0	1	0	http://asia.ensembl.org/Mus_musculus/Transcript/Idhistory?t=ENSMUST00000151575
ENSMUST00000151639.1	lincRNA	ENSMUSG00000087124.1	lincRNA	506	0	0	0	0	http://asia.ensembl.org/Mus_musculus/Transcript/Idhistory?t=ENSMUST00000151639
ENSMUST00000151643.1	antisense	ENSMUSG00000086595.1	antisense	417	0	0	0	0	http://asia.ensembl.org/Mus_musculus/Transcript/Idhistory?t=ENSMUST00000151643
ENSMUST00000151687.7	lincRNA	ENSMUSG00000085534.7	lincRNA	677	0	0	0	0	http://asia.ensembl.org/Mus_musculus/Transcript/Idhistory?t=ENSMUST00000151687
ENSMUST00000151696.1	antisense	ENSMUSG00000087437.7	antisense	641	11	15	19	9	http://asia.ensembl.org/Mus_musculus/Transcript/Idhistory?t=ENSMUST00000151696
ENSMUST00000151703.1	lincRNA	ENSMUSG00000085648.1	lincRNA	441	0	0	0	0	http://asia.ensembl.org/Mus_musculus/Transcript/Idhistory?t=ENSMUST00000151703
ENSMUST00000151719.1	processed_transcript	ENSMUSG00000086600.8	processed_transcript	548	0	0	0	3	http://asia.ensembl.org/Mus_musculus/Transcript/Idhistory?t=ENSMUST00000151719
ENSMUST00000151765.1	lincRNA	ENSMUSG00000085113.1	lincRNA	3270	0	3	0	0	http://asia.ensembl.org/Mus_musculus/Transcript/Idhistory?t=ENSMUST00000151765
ENSMUST00000151817.1	sense_intronic	ENSMUSG00000084993.1	sense_intronic	407	0	0	0	0	http://asia.ensembl.org/Mus_musculus/Transcript/Idhistory?t=ENSMUST00000151817
ENSMUST00000151820.1	antisense	ENSMUSG00000087496.1	antisense	488	1	4	1	1	http://asia.ensembl.org/Mus_musculus/Transcript/Idhistory?t=ENSMUST00000151820
ENSMUST00000151836.7	antisense	ENSMUSG00000087381.8	antisense	352	37	29	41	41	http://asia.ensembl.org/Mus_musculus/Transcript/Idhistory?t=ENSMUST00000151836
ENSMUST00000151873.1	antisense	ENSMUSG00000087114.1	antisense	660	2	2	3	7	http://asia.ensembl.org/Mus_musculus/Transcript/Idhistory?t=ENSMUST00000151873
ENSMUST00000151884.1	sense_intronic	ENSMUSG00000085899.1	sense_intronic	552	0	0	0	0	http://asia.ensembl.org/Mus_musculus/Transcript/Idhistory?t=ENSMUST00000151884
ENSMUST00000151896.7	antisense	ENSMUSG00000085819.7	antisense	1286	7	6	6	11	http://asia.ensembl.org/Mus_musculus/Transcript/Idhistory?t=ENSMUST00000151896
ENSMUST00000151901.1	antisense	ENSMUSG00000047046.8	antisense	553	0	0	0	0	http://asia.ensembl.org/Mus_musculus/Transcript/Idhistory?t=ENSMUST00000151901
ENSMUST00000151967.1	antisense	ENSMUSG00000086766.1	antisense	236	4	8	8	12	http://asia.ensembl.org/Mus_musculus/Transcript/Idhistory?t=ENSMUST00000151967
ENSMUST00000151984.7	antisense	ENSMUSG00000086196.7	antisense	2127	6	9	15	10	http://asia.ensembl.org/Mus_musculus/Transcript/Idhistory?t=ENSMUST00000151984
ENSMUST00000151998.1	antisense	ENSMUSG00000053613.6	antisense	2659	9	2	1	10	http://asia.ensembl.org/Mus_musculus/Transcript/Idhistory?t=ENSMUST00000151998
ENSMUST00000152027.2	lincRNA	ENSMUSG00000086077.7	lincRNA	462	0	0	0	0	http://asia.ensembl.org/Mus_musculus/Transcript/Idhistory?t=ENSMUST00000152027
ENSMUST00000152043.2	antisense	ENSMUSG00000092042.1	antisense	432	0	0	2	1	http://asia.ensembl.org/Mus_musculus/Transcript/Idhistory?t=ENSMUST00000152043
ENSMUST00000152069.1	antisense	ENSMUSG00000087383.7	antisense	713	1	0	5	1	http://asia.ensembl.org/Mus_musculus/Transcript/Idhistory?t=ENSMUST00000152069
ENSMUST00000152070.1	antisense	ENSMUSG00000085781.1	antisense	527	0	0	0	0	http://asia.ensembl.org/Mus_musculus/Transcript/Idhistory?t=ENSMUST00000152070
ENSMUST00000152079.1	lincRNA	ENSMUSG00000086431.1	lincRNA	1850	0	0	0	0	http://asia.ensembl.org/Mus_musculus/Transcript/Idhistory?t=ENSMUST00000152079
ENSMUST00000152086.1	lincRNA	ENSMUSG00000087602.1	lincRNA	653	0	0	0	0	http://asia.ensembl.org/Mus_musculus/Transcript/Idhistory?t=ENSMUST00000152086
ENSMUST00000152112.1	lincRNA	ENSMUSG00000085949.1	lincRNA	430	0	0	0	0	http://asia.ensembl.org/Mus_musculus/Transcript/Idhistory?t=ENSMUST00000152112
ENSMUST00000152128.1	lincRNA	ENSMUSG00000086856.1	lincRNA	692	0	0	0	0	http://asia.ensembl.org/Mus_musculus/Transcript/Idhistory?t=ENSMUST00000152128
ENSMUST00000152172.1	lincRNA	ENSMUSG00000086105.1	lincRNA	774	6	0	2	6	http://asia.ensembl.org/Mus_musculus/Transcript/Idhistory?t=ENSMUST00000152172
ENSMUST00000152190.1	lincRNA	ENSMUSG00000086346.1	lincRNA	362	0	0	0	0	http://asia.ensembl.org/Mus_musculus/Transcript/Idhistory?t=ENSMUST00000152190
ENSMUST00000152192.1	antisense	ENSMUSG00000086731.1	antisense	207	0	0	0	0	http://asia.ensembl.org/Mus_musculus/Transcript/Idhistory?t=ENSMUST00000152192
ENSMUST00000152229.1	antisense	ENSMUSG00000086620.1	antisense	1281	0	1	1	7	http://asia.ensembl.org/Mus_musculus/Transcript/Idhistory?t=ENSMUST00000152229
ENSMUST00000152250.1	lincRNA	ENSMUSG00000085709.1	lincRNA	408	2	2	2	0	http://asia.ensembl.org/Mus_musculus/Transcript/Idhistory?t=ENSMUST00000152250
ENSMUST00000152264.1	bidirectional_promoter_lncRNA	ENSMUSG00000086500.1	bidirectional_promoter_lncRNA	273	0	0	0	1	http://asia.ensembl.org/Mus_musculus/Transcript/Idhistory?t=ENSMUST00000152264
ENSMUST00000152284.1	antisense	ENSMUSG00000085358.1	antisense	360	0	0	0	0	http://asia.ensembl.org/Mus_musculus/Transcript/Idhistory?t=ENSMUST00000152284
ENSMUST00000152302.1	antisense	ENSMUSG00000086814.1	antisense	766	0	4	2	2	http://asia.ensembl.org/Mus_musculus/Transcript/Idhistory?t=ENSMUST00000152302
ENSMUST00000152306.1	lincRNA	ENSMUSG00000087180.1	lincRNA	1750	0	0	0	0	http://asia.ensembl.org/Mus_musculus/Transcript/Idhistory?t=ENSMUST00000152306
ENSMUST00000152375.1	antisense	ENSMUSG00000085767.1	antisense	613	68	82	82	78	http://asia.ensembl.org/Mus_musculus/Transcript/Idhistory?t=ENSMUST00000152375
ENSMUST00000152401.1	lincRNA	ENSMUSG00000086902.7	lincRNA	420	0	0	0	0	http://asia.ensembl.org/Mus_musculus/Transcript/Idhistory?t=ENSMUST00000152401
ENSMUST00000152412.1	lincRNA	ENSMUSG00000086308.1	lincRNA	796	9	5	8	9	http://asia.ensembl.org/Mus_musculus/Transcript/Idhistory?t=ENSMUST00000152412
ENSMUST00000152538.1	antisense	ENSMUSG00000086675.1	antisense	2044	1	1	0	1	http://asia.ensembl.org/Mus_musculus/Transcript/Idhistory?t=ENSMUST00000152538
ENSMUST00000152569.1	processed_transcript	ENSMUSG00000085335.1	processed_transcript	2264	4	4	3	4	http://asia.ensembl.org/Mus_musculus/Transcript/Idhistory?t=ENSMUST00000152569
ENSMUST00000152600.1	processed_transcript	ENSMUSG00000084899.1	processed_transcript	421	21	10	16	28	http://asia.ensembl.org/Mus_musculus/Transcript/Idhistory?t=ENSMUST00000152600
ENSMUST00000152627.1	lincRNA	ENSMUSG00000087373.7	lincRNA	439	7	2	6	7	http://asia.ensembl.org/Mus_musculus/Transcript/Idhistory?t=ENSMUST00000152627
ENSMUST00000152648.1	antisense	ENSMUSG00000086937.1	antisense	895	58	70	80	73	http://asia.ensembl.org/Mus_musculus/Transcript/Idhistory?t=ENSMUST00000152648
ENSMUST00000152669.1	antisense	ENSMUSG00000067835.4	antisense	2051	0	0	0	0	http://asia.ensembl.org/Mus_musculus/Transcript/Idhistory?t=ENSMUST00000152669
ENSMUST00000152691.1	processed_transcript	ENSMUSG00000086711.1	processed_transcript	4529	10	1	2	40	http://asia.ensembl.org/Mus_musculus/Transcript/Idhistory?t=ENSMUST00000152691
ENSMUST00000152709.1	sense_intronic	ENSMUSG00000050066.6	processed_transcript	1897	0	0	0	0	http://asia.ensembl.org/Mus_musculus/Transcript/Idhistory?t=ENSMUST00000152709
ENSMUST00000152781.2	antisense	ENSMUSG00000087242.2	antisense	3417	2	1	0	0	http://asia.ensembl.org/Mus_musculus/Transcript/Idhistory?t=ENSMUST00000152781
ENSMUST00000152787.2	antisense	ENSMUSG00000086234.3	processed_transcript	831	3	1	8	4	http://asia.ensembl.org/Mus_musculus/Transcript/Idhistory?t=ENSMUST00000152787
ENSMUST00000152803.1	lincRNA	ENSMUSG00000085193.1	lincRNA	246	0	0	0	0	http://asia.ensembl.org/Mus_musculus/Transcript/Idhistory?t=ENSMUST00000152803
ENSMUST00000152825.1	lincRNA	ENSMUSG00000086917.1	lincRNA	382	0	1	0	1	http://asia.ensembl.org/Mus_musculus/Transcript/Idhistory?t=ENSMUST00000152825
ENSMUST00000152849.1	antisense	ENSMUSG00000084905.1	antisense	501	0	0	1	2	http://asia.ensembl.org/Mus_musculus/Transcript/Idhistory?t=ENSMUST00000152849
ENSMUST00000152863.1	antisense	ENSMUSG00000085857.1	antisense	778	0	1	0	0	http://asia.ensembl.org/Mus_musculus/Transcript/Idhistory?t=ENSMUST00000152863
ENSMUST00000152867.1	antisense	ENSMUSG00000085754.7	antisense	569	6	0	0	0	http://asia.ensembl.org/Mus_musculus/Transcript/Idhistory?t=ENSMUST00000152867
ENSMUST00000152963.1	antisense	ENSMUSG00000087058.1	antisense	523	0	0	0	0	http://asia.ensembl.org/Mus_musculus/Transcript/Idhistory?t=ENSMUST00000152963
ENSMUST00000153010.1	lincRNA	ENSMUSG00000087513.1	lincRNA	940	0	0	0	0	http://asia.ensembl.org/Mus_musculus/Transcript/Idhistory?t=ENSMUST00000153010
ENSMUST00000153013.7	antisense	ENSMUSG00000087193.7	antisense	801	61	80	93	91	http://asia.ensembl.org/Mus_musculus/Transcript/Idhistory?t=ENSMUST00000153013
ENSMUST00000153030.1	lincRNA	ENSMUSG00000087265.1	lincRNA	657	0	0	0	0	http://asia.ensembl.org/Mus_musculus/Transcript/Idhistory?t=ENSMUST00000153030
ENSMUST00000153051.1	antisense	ENSMUSG00000084837.1	antisense	917	0	0	0	0	http://asia.ensembl.org/Mus_musculus/Transcript/Idhistory?t=ENSMUST00000153051
ENSMUST00000153087.1	processed_transcript	ENSMUSG00000086932.1	processed_transcript	730	0	0	0	0	http://asia.ensembl.org/Mus_musculus/Transcript/Idhistory?t=ENSMUST00000153087
ENSMUST00000153089.2	antisense	ENSMUSG00000087552.2	antisense	481	0	0	0	0	http://asia.ensembl.org/Mus_musculus/Transcript/Idhistory?t=ENSMUST00000153089
ENSMUST00000153153.1	lincRNA	ENSMUSG00000087085.1	lincRNA	376	0	0	0	0	http://asia.ensembl.org/Mus_musculus/Transcript/Idhistory?t=ENSMUST00000153153
ENSMUST00000153158.1	lincRNA	ENSMUSG00000087508.1	lincRNA	161	0	0	0	0	http://asia.ensembl.org/Mus_musculus/Transcript/Idhistory?t=ENSMUST00000153158
ENSMUST00000153213.1	lincRNA	ENSMUSG00000087373.7	lincRNA	478	13	3	7	11	http://asia.ensembl.org/Mus_musculus/Transcript/Idhistory?t=ENSMUST00000153213
ENSMUST00000153228.1	lincRNA	ENSMUSG00000085863.1	lincRNA	263	0	0	0	0	http://asia.ensembl.org/Mus_musculus/Transcript/Idhistory?t=ENSMUST00000153228
ENSMUST00000153232.1	antisense	ENSMUSG00000085351.1	antisense	1140	7	7	8	12	http://asia.ensembl.org/Mus_musculus/Transcript/Idhistory?t=ENSMUST00000153232
ENSMUST00000153253.1	antisense	ENSMUSG00000087690.1	antisense	448	0	1	1	5	http://asia.ensembl.org/Mus_musculus/Transcript/Idhistory?t=ENSMUST00000153253
ENSMUST00000153283.1	lincRNA	ENSMUSG00000087544.1	lincRNA	288	0	0	0	0	http://asia.ensembl.org/Mus_musculus/Transcript/Idhistory?t=ENSMUST00000153283
ENSMUST00000153288.1	antisense	ENSMUSG00000074128.4	antisense	494	1	3	2	1	http://asia.ensembl.org/Mus_musculus/Transcript/Idhistory?t=ENSMUST00000153288
ENSMUST00000153328.1	lincRNA	ENSMUSG00000087379.1	lincRNA	835	0	0	0	0	http://asia.ensembl.org/Mus_musculus/Transcript/Idhistory?t=ENSMUST00000153328
ENSMUST00000153344.2	processed_transcript	ENSMUSG00000092483.1	processed_transcript	672	60	44	39	38	http://asia.ensembl.org/Mus_musculus/Transcript/Idhistory?t=ENSMUST00000153344
ENSMUST00000153352.1	antisense	ENSMUSG00000086935.1	antisense	502	1	3	4	6	http://asia.ensembl.org/Mus_musculus/Transcript/Idhistory?t=ENSMUST00000153352
ENSMUST00000153361.1	processed_transcript	ENSMUSG00000086600.8	processed_transcript	650	0	0	0	0	http://asia.ensembl.org/Mus_musculus/Transcript/Idhistory?t=ENSMUST00000153361
ENSMUST00000153429.1	lincRNA	ENSMUSG00000020624.3	lincRNA	1940	0	0	0	0	http://asia.ensembl.org/Mus_musculus/Transcript/Idhistory?t=ENSMUST00000153429
ENSMUST00000153443.1	antisense	ENSMUSG00000086740.1	antisense	2758	149	184	153	185	http://asia.ensembl.org/Mus_musculus/Transcript/Idhistory?t=ENSMUST00000153443
ENSMUST00000153479.1	processed_transcript	ENSMUSG00000085055.1	processed_transcript	2087	0	0	0	0	http://asia.ensembl.org/Mus_musculus/Transcript/Idhistory?t=ENSMUST00000153479
ENSMUST00000153483.1	antisense	ENSMUSG00000085694.1	antisense	335	0	1	3	2	http://asia.ensembl.org/Mus_musculus/Transcript/Idhistory?t=ENSMUST00000153483
ENSMUST00000153493.7	lincRNA	ENSMUSG00000096911.7	lincRNA	677	0	0	0	0	http://asia.ensembl.org/Mus_musculus/Transcript/Idhistory?t=ENSMUST00000153493
ENSMUST00000153522.1	antisense	ENSMUSG00000085969.1	antisense	856	0	0	0	0	http://asia.ensembl.org/Mus_musculus/Transcript/Idhistory?t=ENSMUST00000153522
ENSMUST00000153559.1	antisense	ENSMUSG00000085599.1	antisense	1231	0	0	0	0	http://asia.ensembl.org/Mus_musculus/Transcript/Idhistory?t=ENSMUST00000153559
ENSMUST00000153562.1	antisense	ENSMUSG00000086868.1	antisense	1690	0	0	1	0	http://asia.ensembl.org/Mus_musculus/Transcript/Idhistory?t=ENSMUST00000153562
ENSMUST00000153577.1	lincRNA	ENSMUSG00000085892.1	lincRNA	506	0	0	0	0	http://asia.ensembl.org/Mus_musculus/Transcript/Idhistory?t=ENSMUST00000153577
ENSMUST00000153599.1	antisense	ENSMUSG00000087692.1	antisense	417	7	2	4	10	http://asia.ensembl.org/Mus_musculus/Transcript/Idhistory?t=ENSMUST00000153599
ENSMUST00000153600.1	antisense	ENSMUSG00000086994.1	antisense	424	0	0	1	0	http://asia.ensembl.org/Mus_musculus/Transcript/Idhistory?t=ENSMUST00000153600
ENSMUST00000153659.1	antisense	ENSMUSG00000086181.1	antisense	2836	51	79	66	82	http://asia.ensembl.org/Mus_musculus/Transcript/Idhistory?t=ENSMUST00000153659
ENSMUST00000153669.1	antisense	ENSMUSG00000086774.1	antisense	358	3	8	9	1	http://asia.ensembl.org/Mus_musculus/Transcript/Idhistory?t=ENSMUST00000153669
ENSMUST00000153672.1	processed_transcript	ENSMUSG00000086487.1	processed_transcript	1615	0	2	3	0	http://asia.ensembl.org/Mus_musculus/Transcript/Idhistory?t=ENSMUST00000153672
ENSMUST00000153685.1	processed_transcript	ENSMUSG00000086693.1	processed_transcript	1804	16	8	14	13	http://asia.ensembl.org/Mus_musculus/Transcript/Idhistory?t=ENSMUST00000153685
ENSMUST00000153718.1	antisense	ENSMUSG00000086310.1	antisense	407	1	0	3	0	http://asia.ensembl.org/Mus_musculus/Transcript/Idhistory?t=ENSMUST00000153718
ENSMUST00000153726.1	processed_transcript	ENSMUSG00000084785.1	processed_transcript	3164	6	2	0	1	http://asia.ensembl.org/Mus_musculus/Transcript/Idhistory?t=ENSMUST00000153726
ENSMUST00000153791.1	lincRNA	ENSMUSG00000084889.1	lincRNA	292	0	0	0	0	http://asia.ensembl.org/Mus_musculus/Transcript/Idhistory?t=ENSMUST00000153791
ENSMUST00000153814.1	antisense	ENSMUSG00000085875.2	antisense	658	10	8	6	15	http://asia.ensembl.org/Mus_musculus/Transcript/Idhistory?t=ENSMUST00000153814
ENSMUST00000153818.1	lincRNA	ENSMUSG00000086945.1	lincRNA	734	0	0	0	0	http://asia.ensembl.org/Mus_musculus/Transcript/Idhistory?t=ENSMUST00000153818
ENSMUST00000153825.1	processed_transcript	ENSMUSG00000087036.1	processed_transcript	1498	11	4	5	10	http://asia.ensembl.org/Mus_musculus/Transcript/Idhistory?t=ENSMUST00000153825
ENSMUST00000153899.1	antisense	ENSMUSG00000084978.1	antisense	765	5	0	4	7	http://asia.ensembl.org/Mus_musculus/Transcript/Idhistory?t=ENSMUST00000153899
ENSMUST00000154000.1	antisense	ENSMUSG00000085807.1	antisense	317	5	3	3	7	http://asia.ensembl.org/Mus_musculus/Transcript/Idhistory?t=ENSMUST00000154000
ENSMUST00000154016.1	processed_transcript	ENSMUSG00000085927.1	processed_transcript	538	19	7	21	23	http://asia.ensembl.org/Mus_musculus/Transcript/Idhistory?t=ENSMUST00000154016
ENSMUST00000154038.3	antisense	ENSMUSG00000098889.1	antisense	979	4	7	6	9	http://asia.ensembl.org/Mus_musculus/Transcript/Idhistory?t=ENSMUST00000154038
ENSMUST00000154068.1	processed_transcript	ENSMUSG00000085564.1	processed_transcript	1809	0	1	0	0	http://asia.ensembl.org/Mus_musculus/Transcript/Idhistory?t=ENSMUST00000154068
ENSMUST00000154109.1	antisense	ENSMUSG00000086676.2	antisense	1824	0	2	3	1	http://asia.ensembl.org/Mus_musculus/Transcript/Idhistory?t=ENSMUST00000154109
ENSMUST00000154159.1	antisense	ENSMUSG00000085759.1	antisense	588	0	0	0	0	http://asia.ensembl.org/Mus_musculus/Transcript/Idhistory?t=ENSMUST00000154159
ENSMUST00000154188.1	antisense	ENSMUSG00000087571.1	antisense	393	1	0	4	6	http://asia.ensembl.org/Mus_musculus/Transcript/Idhistory?t=ENSMUST00000154188
ENSMUST00000154192.1	antisense	ENSMUSG00000086806.1	antisense	820	13	16	6	8	http://asia.ensembl.org/Mus_musculus/Transcript/Idhistory?t=ENSMUST00000154192
ENSMUST00000154246.1	processed_transcript	ENSMUSG00000085766.1	processed_transcript	3416	3	1	0	3	http://asia.ensembl.org/Mus_musculus/Transcript/Idhistory?t=ENSMUST00000154246
ENSMUST00000154296.1	antisense	ENSMUSG00000087549.1	antisense	794	6	2	6	10	http://asia.ensembl.org/Mus_musculus/Transcript/Idhistory?t=ENSMUST00000154296
ENSMUST00000154297.1	lincRNA	ENSMUSG00000087102.1	lincRNA	318	0	0	0	2	http://asia.ensembl.org/Mus_musculus/Transcript/Idhistory?t=ENSMUST00000154297
ENSMUST00000154314.1	antisense	ENSMUSG00000085732.1	antisense	2329	0	1	0	0	http://asia.ensembl.org/Mus_musculus/Transcript/Idhistory?t=ENSMUST00000154314
ENSMUST00000154338.1	antisense	ENSMUSG00000085352.1	antisense	461	0	0	0	0	http://asia.ensembl.org/Mus_musculus/Transcript/Idhistory?t=ENSMUST00000154338
ENSMUST00000154367.1	lincRNA	ENSMUSG00000086197.1	lincRNA	479	0	0	0	0	http://asia.ensembl.org/Mus_musculus/Transcript/Idhistory?t=ENSMUST00000154367
ENSMUST00000154452.1	antisense	ENSMUSG00000084835.1	antisense	760	24	47	25	35	http://asia.ensembl.org/Mus_musculus/Transcript/Idhistory?t=ENSMUST00000154452
ENSMUST00000154457.1	antisense	ENSMUSG00000087578.1	antisense	388	12	5	9	11	http://asia.ensembl.org/Mus_musculus/Transcript/Idhistory?t=ENSMUST00000154457
ENSMUST00000154462.1	processed_transcript	ENSMUSG00000073846.4	processed_transcript	615	0	0	0	0	http://asia.ensembl.org/Mus_musculus/Transcript/Idhistory?t=ENSMUST00000154462
ENSMUST00000154480.1	processed_transcript	ENSMUSG00000087353.1	processed_transcript	424	0	0	0	0	http://asia.ensembl.org/Mus_musculus/Transcript/Idhistory?t=ENSMUST00000154480
ENSMUST00000154524.1	processed_transcript	ENSMUSG00000087550.1	processed_transcript	731	1	4	6	1	http://asia.ensembl.org/Mus_musculus/Transcript/Idhistory?t=ENSMUST00000154524
ENSMUST00000154566.1	antisense	ENSMUSG00000085454.1	antisense	485	0	1	0	0	http://asia.ensembl.org/Mus_musculus/Transcript/Idhistory?t=ENSMUST00000154566
ENSMUST00000154592.7	lincRNA	ENSMUSG00000085525.7	lincRNA	280	0	0	0	0	http://asia.ensembl.org/Mus_musculus/Transcript/Idhistory?t=ENSMUST00000154592
ENSMUST00000154615.2	lincRNA	ENSMUSG00000085896.2	lincRNA	487	0	0	1	0	http://asia.ensembl.org/Mus_musculus/Transcript/Idhistory?t=ENSMUST00000154615
ENSMUST00000154616.1	antisense	ENSMUSG00000087293.1	antisense	667	0	3	0	1	http://asia.ensembl.org/Mus_musculus/Transcript/Idhistory?t=ENSMUST00000154616
ENSMUST00000154654.1	lincRNA	ENSMUSG00000087570.1	lincRNA	622	1	1	0	0	http://asia.ensembl.org/Mus_musculus/Transcript/Idhistory?t=ENSMUST00000154654
ENSMUST00000154678.2	antisense	ENSMUSG00000086144.2	antisense	381	1	0	1	0	http://asia.ensembl.org/Mus_musculus/Transcript/Idhistory?t=ENSMUST00000154678
ENSMUST00000154720.1	sense_intronic	ENSMUSG00000087449.1	sense_intronic	511	0	1	4	0	http://asia.ensembl.org/Mus_musculus/Transcript/Idhistory?t=ENSMUST00000154720
ENSMUST00000154766.1	antisense	ENSMUSG00000087603.1	antisense	490	2	6	4	0	http://asia.ensembl.org/Mus_musculus/Transcript/Idhistory?t=ENSMUST00000154766
ENSMUST00000154834.1	processed_transcript	ENSMUSG00000085508.1	processed_transcript	576	0	0	0	0	http://asia.ensembl.org/Mus_musculus/Transcript/Idhistory?t=ENSMUST00000154834
ENSMUST00000154897.1	antisense	ENSMUSG00000087281.1	antisense	390	0	0	0	2	http://asia.ensembl.org/Mus_musculus/Transcript/Idhistory?t=ENSMUST00000154897
ENSMUST00000154946.1	sense_intronic	ENSMUSG00000085908.1	sense_intronic	462	1	1	0	3	http://asia.ensembl.org/Mus_musculus/Transcript/Idhistory?t=ENSMUST00000154946
ENSMUST00000154993.1	antisense	ENSMUSG00000084990.1	antisense	1035	17	9	10	12	http://asia.ensembl.org/Mus_musculus/Transcript/Idhistory?t=ENSMUST00000154993
ENSMUST00000155046.1	lincRNA	ENSMUSG00000087407.1	lincRNA	428	0	0	1	0	http://asia.ensembl.org/Mus_musculus/Transcript/Idhistory?t=ENSMUST00000155046
ENSMUST00000155074.1	antisense	ENSMUSG00000086993.1	antisense	998	2	8	5	7	http://asia.ensembl.org/Mus_musculus/Transcript/Idhistory?t=ENSMUST00000155074
ENSMUST00000155156.1	lincRNA	ENSMUSG00000085909.1	lincRNA	515	0	0	0	0	http://asia.ensembl.org/Mus_musculus/Transcript/Idhistory?t=ENSMUST00000155156
ENSMUST00000155166.1	antisense	ENSMUSG00000086465.1	antisense	616	4	2	7	8	http://asia.ensembl.org/Mus_musculus/Transcript/Idhistory?t=ENSMUST00000155166
ENSMUST00000155180.1	sense_intronic	ENSMUSG00000085409.1	sense_intronic	338	0	0	0	0	http://asia.ensembl.org/Mus_musculus/Transcript/Idhistory?t=ENSMUST00000155180
ENSMUST00000155184.1	antisense	ENSMUSG00000085592.1	antisense	574	0	0	0	0	http://asia.ensembl.org/Mus_musculus/Transcript/Idhistory?t=ENSMUST00000155184
ENSMUST00000155199.1	lincRNA	ENSMUSG00000087595.1	lincRNA	574	65	59	75	54	http://asia.ensembl.org/Mus_musculus/Transcript/Idhistory?t=ENSMUST00000155199
ENSMUST00000155217.2	antisense	ENSMUSG00000085792.2	antisense	440	0	0	0	0	http://asia.ensembl.org/Mus_musculus/Transcript/Idhistory?t=ENSMUST00000155217
ENSMUST00000155332.1	processed_transcript	ENSMUSG00000053263.3	processed_transcript	2954	143	145	132	147	http://asia.ensembl.org/Mus_musculus/Transcript/Idhistory?t=ENSMUST00000155332
ENSMUST00000155337.7	lincRNA	ENSMUSG00000096911.7	lincRNA	397	0	0	0	0	http://asia.ensembl.org/Mus_musculus/Transcript/Idhistory?t=ENSMUST00000155337
ENSMUST00000155350.1	antisense	ENSMUSG00000085160.1	antisense	675	0	3	0	1	http://asia.ensembl.org/Mus_musculus/Transcript/Idhistory?t=ENSMUST00000155350
ENSMUST00000155382.1	antisense	ENSMUSG00000084761.1	antisense	697	32	26	41	37	http://asia.ensembl.org/Mus_musculus/Transcript/Idhistory?t=ENSMUST00000155382
ENSMUST00000155455.2	antisense	ENSMUSG00000086614.2	antisense	455	0	0	1	0	http://asia.ensembl.org/Mus_musculus/Transcript/Idhistory?t=ENSMUST00000155455
ENSMUST00000155472.7	antisense	ENSMUSG00000085135.7	antisense	285	0	1	0	0	http://asia.ensembl.org/Mus_musculus/Transcript/Idhistory?t=ENSMUST00000155472
ENSMUST00000155475.1	lincRNA	ENSMUSG00000085330.1	lincRNA	533	0	0	0	0	http://asia.ensembl.org/Mus_musculus/Transcript/Idhistory?t=ENSMUST00000155475
ENSMUST00000155498.7	antisense	ENSMUSG00000086839.7	antisense	867	42	37	33	43	http://asia.ensembl.org/Mus_musculus/Transcript/Idhistory?t=ENSMUST00000155498
ENSMUST00000155499.1	antisense	ENSMUSG00000085323.1	antisense	1088	0	0	0	0	http://asia.ensembl.org/Mus_musculus/Transcript/Idhistory?t=ENSMUST00000155499
ENSMUST00000155505.1	antisense	ENSMUSG00000087486.1	antisense	466	0	0	0	0	http://asia.ensembl.org/Mus_musculus/Transcript/Idhistory?t=ENSMUST00000155505
ENSMUST00000155508.1	antisense	ENSMUSG00000085765.1	antisense	2669	4	4	2	2	http://asia.ensembl.org/Mus_musculus/Transcript/Idhistory?t=ENSMUST00000155508
ENSMUST00000155528.1	lincRNA	ENSMUSG00000085285.1	lincRNA	769	0	0	0	0	http://asia.ensembl.org/Mus_musculus/Transcript/Idhistory?t=ENSMUST00000155528
ENSMUST00000155540.2	lincRNA	ENSMUSG00000085121.2	lincRNA	242	0	0	0	0	http://asia.ensembl.org/Mus_musculus/Transcript/Idhistory?t=ENSMUST00000155540
ENSMUST00000155578.1	antisense	ENSMUSG00000087564.1	antisense	685	3	1	0	1	http://asia.ensembl.org/Mus_musculus/Transcript/Idhistory?t=ENSMUST00000155578
ENSMUST00000155674.1	antisense	ENSMUSG00000087445.1	antisense	464	50	36	42	61	http://asia.ensembl.org/Mus_musculus/Transcript/Idhistory?t=ENSMUST00000155674
ENSMUST00000155684.7	antisense	ENSMUSG00000052403.11	antisense	798	5	1	2	3	http://asia.ensembl.org/Mus_musculus/Transcript/Idhistory?t=ENSMUST00000155684
ENSMUST00000155722.1	antisense	ENSMUSG00000052865.5	antisense	2138	0	0	1	0	http://asia.ensembl.org/Mus_musculus/Transcript/Idhistory?t=ENSMUST00000155722
ENSMUST00000155786.1	processed_transcript	ENSMUSG00000085274.1	processed_transcript	847	14	10	13	15	http://asia.ensembl.org/Mus_musculus/Transcript/Idhistory?t=ENSMUST00000155786
ENSMUST00000155796.1	sense_intronic	ENSMUSG00000086916.2	sense_intronic	310	4	7	5	7	http://asia.ensembl.org/Mus_musculus/Transcript/Idhistory?t=ENSMUST00000155796
ENSMUST00000155828.1	antisense	ENSMUSG00000085310.7	antisense	696	52	58	61	71	http://asia.ensembl.org/Mus_musculus/Transcript/Idhistory?t=ENSMUST00000155828
ENSMUST00000155836.1	antisense	ENSMUSG00000085748.1	antisense	1624	0	0	1	2	http://asia.ensembl.org/Mus_musculus/Transcript/Idhistory?t=ENSMUST00000155836
ENSMUST00000155877.1	antisense	ENSMUSG00000079143.3	antisense	1836	0	0	0	0	http://asia.ensembl.org/Mus_musculus/Transcript/Idhistory?t=ENSMUST00000155877
ENSMUST00000155912.1	lincRNA	ENSMUSG00000086698.1	lincRNA	391	0	0	0	0	http://asia.ensembl.org/Mus_musculus/Transcript/Idhistory?t=ENSMUST00000155912
ENSMUST00000155987.1	antisense	ENSMUSG00000086089.1	antisense	272	0	0	0	0	http://asia.ensembl.org/Mus_musculus/Transcript/Idhistory?t=ENSMUST00000155987
ENSMUST00000155992.1	lincRNA	ENSMUSG00000086633.1	lincRNA	684	0	0	0	0	http://asia.ensembl.org/Mus_musculus/Transcript/Idhistory?t=ENSMUST00000155992
ENSMUST00000156011.1	sense_intronic	ENSMUSG00000086313.1	sense_intronic	817	1	0	1	1	http://asia.ensembl.org/Mus_musculus/Transcript/Idhistory?t=ENSMUST00000156011
ENSMUST00000156018.2	antisense	ENSMUSG00000047046.8	antisense	609	0	0	0	0	http://asia.ensembl.org/Mus_musculus/Transcript/Idhistory?t=ENSMUST00000156018
ENSMUST00000156020.1	antisense	ENSMUSG00000086669.1	antisense	285	0	0	0	0	http://asia.ensembl.org/Mus_musculus/Transcript/Idhistory?t=ENSMUST00000156020
ENSMUST00000156081.1	lincRNA	ENSMUSG00000086320.1	lincRNA	627	0	0	0	0	http://asia.ensembl.org/Mus_musculus/Transcript/Idhistory?t=ENSMUST00000156081
ENSMUST00000156086.1	lincRNA	ENSMUSG00000085377.1	lincRNA	700	0	0	0	0	http://asia.ensembl.org/Mus_musculus/Transcript/Idhistory?t=ENSMUST00000156086
ENSMUST00000156090.2	antisense	ENSMUSG00000086444.2	antisense	266	0	1	0	1	http://asia.ensembl.org/Mus_musculus/Transcript/Idhistory?t=ENSMUST00000156090
ENSMUST00000156099.1	processed_transcript	ENSMUSG00000085543.1	processed_transcript	446	54	25	52	51	http://asia.ensembl.org/Mus_musculus/Transcript/Idhistory?t=ENSMUST00000156099
ENSMUST00000156149.7	lincRNA	ENSMUSG00000087373.7	lincRNA	1001	11	8	12	15	http://asia.ensembl.org/Mus_musculus/Transcript/Idhistory?t=ENSMUST00000156149
ENSMUST00000156169.1	antisense	ENSMUSG00000086122.1	antisense	347	0	0	0	1	http://asia.ensembl.org/Mus_musculus/Transcript/Idhistory?t=ENSMUST00000156169
ENSMUST00000156185.1	lincRNA	ENSMUSG00000079011.9	lincRNA	2321	0	0	0	0	http://asia.ensembl.org/Mus_musculus/Transcript/Idhistory?t=ENSMUST00000156185
ENSMUST00000156205.1	antisense	ENSMUSG00000085083.1	antisense	818	14	10	17	25	http://asia.ensembl.org/Mus_musculus/Transcript/Idhistory?t=ENSMUST00000156205
ENSMUST00000156219.1	lincRNA	ENSMUSG00000085249.1	lincRNA	413	2	5	8	1	http://asia.ensembl.org/Mus_musculus/Transcript/Idhistory?t=ENSMUST00000156219
ENSMUST00000156224.1	antisense	ENSMUSG00000086472.1	antisense	682	19	19	33	28	http://asia.ensembl.org/Mus_musculus/Transcript/Idhistory?t=ENSMUST00000156224
ENSMUST00000156265.1	antisense	ENSMUSG00000086041.1	antisense	344	1	0	8	6	http://asia.ensembl.org/Mus_musculus/Transcript/Idhistory?t=ENSMUST00000156265
ENSMUST00000156275.1	antisense	ENSMUSG00000087267.1	antisense	1533	0	0	0	0	http://asia.ensembl.org/Mus_musculus/Transcript/Idhistory?t=ENSMUST00000156275
ENSMUST00000156285.1	antisense	ENSMUSG00000086107.1	antisense	362	3	2	1	4	http://asia.ensembl.org/Mus_musculus/Transcript/Idhistory?t=ENSMUST00000156285
ENSMUST00000156311.1	lincRNA	ENSMUSG00000086987.1	lincRNA	581	0	0	0	0	http://asia.ensembl.org/Mus_musculus/Transcript/Idhistory?t=ENSMUST00000156311
ENSMUST00000156331.1	lincRNA	ENSMUSG00000084992.1	lincRNA	865	0	1	0	0	http://asia.ensembl.org/Mus_musculus/Transcript/Idhistory?t=ENSMUST00000156331
ENSMUST00000156345.1	processed_transcript	ENSMUSG00000086407.1	processed_transcript	2658	1	1	2	2	http://asia.ensembl.org/Mus_musculus/Transcript/Idhistory?t=ENSMUST00000156345
ENSMUST00000156387.1	processed_transcript	ENSMUSG00000090157.7	processed_transcript	749	2	4	8	1	http://asia.ensembl.org/Mus_musculus/Transcript/Idhistory?t=ENSMUST00000156387
ENSMUST00000156403.1	antisense	ENSMUSG00000086769.7	antisense	709	4	3	12	20	http://asia.ensembl.org/Mus_musculus/Transcript/Idhistory?t=ENSMUST00000156403
ENSMUST00000156418.7	processed_transcript	ENSMUSG00000054181.11	processed_transcript	1541	13	5	10	7	http://asia.ensembl.org/Mus_musculus/Transcript/Idhistory?t=ENSMUST00000156418
ENSMUST00000156438.1	lincRNA	ENSMUSG00000085390.1	lincRNA	620	2	1	3	2	http://asia.ensembl.org/Mus_musculus/Transcript/Idhistory?t=ENSMUST00000156438
ENSMUST00000156443.1	antisense	ENSMUSG00000087157.1	antisense	627	1	0	0	0	http://asia.ensembl.org/Mus_musculus/Transcript/Idhistory?t=ENSMUST00000156443
ENSMUST00000156446.1	antisense	ENSMUSG00000087607.1	antisense	480	0	5	1	7	http://asia.ensembl.org/Mus_musculus/Transcript/Idhistory?t=ENSMUST00000156446
ENSMUST00000156526.1	lincRNA	ENSMUSG00000087677.1	lincRNA	2971	0	1	0	0	http://asia.ensembl.org/Mus_musculus/Transcript/Idhistory?t=ENSMUST00000156526
ENSMUST00000156612.1	antisense	ENSMUSG00000074373.6	antisense	702	0	0	0	0	http://asia.ensembl.org/Mus_musculus/Transcript/Idhistory?t=ENSMUST00000156612
ENSMUST00000156615.1	lincRNA	ENSMUSG00000085329.1	lincRNA	1704	0	0	0	0	http://asia.ensembl.org/Mus_musculus/Transcript/Idhistory?t=ENSMUST00000156615
ENSMUST00000156664.1	processed_transcript	ENSMUSG00000087502.1	processed_transcript	963	21	27	23	25	http://asia.ensembl.org/Mus_musculus/Transcript/Idhistory?t=ENSMUST00000156664
ENSMUST00000156666.1	antisense	ENSMUSG00000086694.1	antisense	1319	0	0	0	0	http://asia.ensembl.org/Mus_musculus/Transcript/Idhistory?t=ENSMUST00000156666
ENSMUST00000156718.1	lincRNA	ENSMUSG00000087225.1	lincRNA	2717	0	0	0	0	http://asia.ensembl.org/Mus_musculus/Transcript/Idhistory?t=ENSMUST00000156718
ENSMUST00000156730.7	lincRNA	ENSMUSG00000093817.7	lincRNA	677	0	0	0	0	http://asia.ensembl.org/Mus_musculus/Transcript/Idhistory?t=ENSMUST00000156730
ENSMUST00000156734.1	antisense	ENSMUSG00000085012.1	antisense	606	0	3	5	5	http://asia.ensembl.org/Mus_musculus/Transcript/Idhistory?t=ENSMUST00000156734
ENSMUST00000156744.1	lincRNA	ENSMUSG00000085989.1	lincRNA	661	0	0	0	0	http://asia.ensembl.org/Mus_musculus/Transcript/Idhistory?t=ENSMUST00000156744
ENSMUST00000156803.8	lincRNA	ENSMUSG00000112110.1	lincRNA	764	4	2	5	7	http://asia.ensembl.org/Mus_musculus/Transcript/Idhistory?t=ENSMUST00000156803
ENSMUST00000156804.1	retained_intron	ENSMUSG00000084795.1	processed_transcript	718	0	0	0	0	http://asia.ensembl.org/Mus_musculus/Transcript/Idhistory?t=ENSMUST00000156804
ENSMUST00000156809.1	antisense	ENSMUSG00000086354.2	antisense	493	0	0	0	0	http://asia.ensembl.org/Mus_musculus/Transcript/Idhistory?t=ENSMUST00000156809
ENSMUST00000156822.1	lincRNA	ENSMUSG00000084856.1	lincRNA	914	0	0	1	0	http://asia.ensembl.org/Mus_musculus/Transcript/Idhistory?t=ENSMUST00000156822
ENSMUST00000156823.1	lincRNA	ENSMUSG00000085598.1	lincRNA	643	0	0	0	0	http://asia.ensembl.org/Mus_musculus/Transcript/Idhistory?t=ENSMUST00000156823
ENSMUST00000156882.1	antisense	ENSMUSG00000086245.1	antisense	3754	10	6	8	11	http://asia.ensembl.org/Mus_musculus/Transcript/Idhistory?t=ENSMUST00000156882
ENSMUST00000156925.1	antisense	ENSMUSG00000087205.1	antisense	313	0	0	0	0	http://asia.ensembl.org/Mus_musculus/Transcript/Idhistory?t=ENSMUST00000156925
ENSMUST00000156926.1	antisense	ENSMUSG00000084849.1	antisense	697	53	42	51	59	http://asia.ensembl.org/Mus_musculus/Transcript/Idhistory?t=ENSMUST00000156926
ENSMUST00000156950.2	lincRNA	ENSMUSG00000086485.2	lincRNA	709	3	0	2	0	http://asia.ensembl.org/Mus_musculus/Transcript/Idhistory?t=ENSMUST00000156950
ENSMUST00000156965.1	antisense	ENSMUSG00000086149.1	antisense	763	28	31	32	42	http://asia.ensembl.org/Mus_musculus/Transcript/Idhistory?t=ENSMUST00000156965
ENSMUST00000156994.1	antisense	ENSMUSG00000087302.1	antisense	1585	0	0	0	1	http://asia.ensembl.org/Mus_musculus/Transcript/Idhistory?t=ENSMUST00000156994
ENSMUST00000157018.1	antisense	ENSMUSG00000085068.1	antisense	731	1	0	0	0	http://asia.ensembl.org/Mus_musculus/Transcript/Idhistory?t=ENSMUST00000157018
ENSMUST00000157059.1	processed_transcript	ENSMUSG00000084794.1	processed_transcript	712	1	0	1	0	http://asia.ensembl.org/Mus_musculus/Transcript/Idhistory?t=ENSMUST00000157059
ENSMUST00000159031.1	antisense	ENSMUSG00000089755.1	antisense	531	0	0	0	0	http://asia.ensembl.org/Mus_musculus/Transcript/Idhistory?t=ENSMUST00000159031
ENSMUST00000159040.1	sense_intronic	ENSMUSG00000090203.1	sense_intronic	849	0	1	0	0	http://asia.ensembl.org/Mus_musculus/Transcript/Idhistory?t=ENSMUST00000159040
ENSMUST00000159053.1	antisense	ENSMUSG00000089842.2	antisense	828	1	2	0	3	http://asia.ensembl.org/Mus_musculus/Transcript/Idhistory?t=ENSMUST00000159053
ENSMUST00000159142.2	lincRNA	ENSMUSG00000089712.2	lincRNA	1083	0	0	0	0	http://asia.ensembl.org/Mus_musculus/Transcript/Idhistory?t=ENSMUST00000159142
ENSMUST00000159201.1	antisense	ENSMUSG00000044306.4	antisense	697	42	78	53	85	http://asia.ensembl.org/Mus_musculus/Transcript/Idhistory?t=ENSMUST00000159201
ENSMUST00000159213.1	antisense	ENSMUSG00000089866.1	antisense	280	0	0	0	0	http://asia.ensembl.org/Mus_musculus/Transcript/Idhistory?t=ENSMUST00000159213
ENSMUST00000159244.1	antisense	ENSMUSG00000090146.1	antisense	791	0	0	1	1	http://asia.ensembl.org/Mus_musculus/Transcript/Idhistory?t=ENSMUST00000159244
ENSMUST00000159257.1	antisense	ENSMUSG00000090079.1	antisense	335	0	0	0	0	http://asia.ensembl.org/Mus_musculus/Transcript/Idhistory?t=ENSMUST00000159257
ENSMUST00000159268.1	lincRNA	ENSMUSG00000090023.1	lincRNA	428	2	0	2	0	http://asia.ensembl.org/Mus_musculus/Transcript/Idhistory?t=ENSMUST00000159268
ENSMUST00000159273.2	antisense	ENSMUSG00000089683.2	antisense	332	0	0	0	0	http://asia.ensembl.org/Mus_musculus/Transcript/Idhistory?t=ENSMUST00000159273
ENSMUST00000159296.1	sense_intronic	ENSMUSG00000090232.1	sense_intronic	598	2	0	1	0	http://asia.ensembl.org/Mus_musculus/Transcript/Idhistory?t=ENSMUST00000159296
ENSMUST00000159360.1	lincRNA	ENSMUSG00000048628.5	lincRNA	457	0	0	0	0	http://asia.ensembl.org/Mus_musculus/Transcript/Idhistory?t=ENSMUST00000159360
ENSMUST00000159361.1	sense_intronic	ENSMUSG00000090135.1	sense_intronic	661	0	5	1	3	http://asia.ensembl.org/Mus_musculus/Transcript/Idhistory?t=ENSMUST00000159361
ENSMUST00000159445.1	antisense	ENSMUSG00000089959.1	antisense	1157	3	0	0	0	http://asia.ensembl.org/Mus_musculus/Transcript/Idhistory?t=ENSMUST00000159445
ENSMUST00000159471.1	antisense	ENSMUSG00000090227.1	antisense	460	1	0	0	0	http://asia.ensembl.org/Mus_musculus/Transcript/Idhistory?t=ENSMUST00000159471
ENSMUST00000159488.1	processed_transcript	ENSMUSG00000089757.1	processed_transcript	694	29	20	26	15	http://asia.ensembl.org/Mus_musculus/Transcript/Idhistory?t=ENSMUST00000159488
ENSMUST00000159495.1	lincRNA	ENSMUSG00000086474.2	lincRNA	181	0	0	0	0	http://asia.ensembl.org/Mus_musculus/Transcript/Idhistory?t=ENSMUST00000159495
ENSMUST00000159501.1	antisense	ENSMUSG00000090214.7	antisense	356	0	0	1	0	http://asia.ensembl.org/Mus_musculus/Transcript/Idhistory?t=ENSMUST00000159501
ENSMUST00000159613.1	antisense	ENSMUSG00000089685.7	antisense	676	1	2	1	0	http://asia.ensembl.org/Mus_musculus/Transcript/Idhistory?t=ENSMUST00000159613
ENSMUST00000159621.7	antisense	ENSMUSG00000034764.15	antisense	552	0	0	0	1	http://asia.ensembl.org/Mus_musculus/Transcript/Idhistory?t=ENSMUST00000159621
ENSMUST00000159701.1	processed_transcript	ENSMUSG00000089990.1	processed_transcript	915	1	2	0	3	http://asia.ensembl.org/Mus_musculus/Transcript/Idhistory?t=ENSMUST00000159701
ENSMUST00000159738.1	antisense	ENSMUSG00000089968.1	antisense	1712	6	4	12	13	http://asia.ensembl.org/Mus_musculus/Transcript/Idhistory?t=ENSMUST00000159738
ENSMUST00000159796.1	antisense	ENSMUSG00000089820.1	antisense	538	4	0	7	3	http://asia.ensembl.org/Mus_musculus/Transcript/Idhistory?t=ENSMUST00000159796
ENSMUST00000159897.1	processed_transcript	ENSMUSG00000090193.1	processed_transcript	574	4	8	12	13	http://asia.ensembl.org/Mus_musculus/Transcript/Idhistory?t=ENSMUST00000159897
ENSMUST00000159981.1	antisense	ENSMUSG00000089636.1	antisense	413	7	0	1	6	http://asia.ensembl.org/Mus_musculus/Transcript/Idhistory?t=ENSMUST00000159981
ENSMUST00000160030.1	antisense	ENSMUSG00000090151.1	antisense	616	0	0	2	1	http://asia.ensembl.org/Mus_musculus/Transcript/Idhistory?t=ENSMUST00000160030
ENSMUST00000160040.7	antisense	ENSMUSG00000089685.7	antisense	484	0	0	0	1	http://asia.ensembl.org/Mus_musculus/Transcript/Idhistory?t=ENSMUST00000160040
ENSMUST00000160065.1	antisense	ENSMUSG00000089854.2	antisense	734	2	0	1	1	http://asia.ensembl.org/Mus_musculus/Transcript/Idhistory?t=ENSMUST00000160065
ENSMUST00000160076.1	antisense	ENSMUSG00000090017.1	antisense	639	0	0	2	0	http://asia.ensembl.org/Mus_musculus/Transcript/Idhistory?t=ENSMUST00000160076
ENSMUST00000160089.1	lincRNA	ENSMUSG00000090104.1	lincRNA	2194	1	0	0	2	http://asia.ensembl.org/Mus_musculus/Transcript/Idhistory?t=ENSMUST00000160089
ENSMUST00000160091.7	antisense	ENSMUSG00000034764.15	antisense	2629	3	0	0	0	http://asia.ensembl.org/Mus_musculus/Transcript/Idhistory?t=ENSMUST00000160091
ENSMUST00000160178.1	antisense	ENSMUSG00000090212.1	antisense	691	0	0	0	0	http://asia.ensembl.org/Mus_musculus/Transcript/Idhistory?t=ENSMUST00000160178
ENSMUST00000160182.1	antisense	ENSMUSG00000089994.1	antisense	2635	16	12	15	27	http://asia.ensembl.org/Mus_musculus/Transcript/Idhistory?t=ENSMUST00000160182
ENSMUST00000160241.1	antisense	ENSMUSG00000089710.1	antisense	681	13	10	22	12	http://asia.ensembl.org/Mus_musculus/Transcript/Idhistory?t=ENSMUST00000160241
ENSMUST00000160258.1	antisense	ENSMUSG00000090244.1	antisense	279	2	3	7	5	http://asia.ensembl.org/Mus_musculus/Transcript/Idhistory?t=ENSMUST00000160258
ENSMUST00000160263.1	sense_intronic	ENSMUSG00000090005.1	sense_intronic	426	3	3	3	5	http://asia.ensembl.org/Mus_musculus/Transcript/Idhistory?t=ENSMUST00000160263
ENSMUST00000160264.1	antisense	ENSMUSG00000089804.1	antisense	934	1	1	2	0	http://asia.ensembl.org/Mus_musculus/Transcript/Idhistory?t=ENSMUST00000160264
ENSMUST00000160268.1	antisense	ENSMUSG00000089853.1	antisense	556	1	1	2	4	http://asia.ensembl.org/Mus_musculus/Transcript/Idhistory?t=ENSMUST00000160268
ENSMUST00000160270.1	lincRNA	ENSMUSG00000013562.12	lincRNA	707	2	0	1	2	http://asia.ensembl.org/Mus_musculus/Transcript/Idhistory?t=ENSMUST00000160270
ENSMUST00000160278.2	antisense	ENSMUSG00000089854.2	antisense	565	4	0	1	1	http://asia.ensembl.org/Mus_musculus/Transcript/Idhistory?t=ENSMUST00000160278
ENSMUST00000160351.1	antisense	ENSMUSG00000090033.1	antisense	494	2	0	6	1	http://asia.ensembl.org/Mus_musculus/Transcript/Idhistory?t=ENSMUST00000160351
ENSMUST00000160368.1	lincRNA	ENSMUSG00000089794.1	lincRNA	917	0	0	0	0	http://asia.ensembl.org/Mus_musculus/Transcript/Idhistory?t=ENSMUST00000160368
ENSMUST00000160445.1	antisense	ENSMUSG00000090216.1	antisense	503	1	1	0	0	http://asia.ensembl.org/Mus_musculus/Transcript/Idhistory?t=ENSMUST00000160445
ENSMUST00000160446.7	antisense	ENSMUSG00000089982.7	antisense	709	0	0	0	0	http://asia.ensembl.org/Mus_musculus/Transcript/Idhistory?t=ENSMUST00000160446
ENSMUST00000160540.1	antisense	ENSMUSG00000089653.1	antisense	517	0	0	0	0	http://asia.ensembl.org/Mus_musculus/Transcript/Idhistory?t=ENSMUST00000160540
ENSMUST00000160544.1	antisense	ENSMUSG00000089723.1	antisense	324	0	0	0	0	http://asia.ensembl.org/Mus_musculus/Transcript/Idhistory?t=ENSMUST00000160544
ENSMUST00000160562.1	sense_intronic	ENSMUSG00000090168.1	sense_intronic	3019	0	1	0	1	http://asia.ensembl.org/Mus_musculus/Transcript/Idhistory?t=ENSMUST00000160562
ENSMUST00000160564.1	antisense	ENSMUSG00000090208.1	antisense	662	34	29	20	57	http://asia.ensembl.org/Mus_musculus/Transcript/Idhistory?t=ENSMUST00000160564
ENSMUST00000160605.1	antisense	ENSMUSG00000089776.1	antisense	1814	0	0	1	0	http://asia.ensembl.org/Mus_musculus/Transcript/Idhistory?t=ENSMUST00000160605
ENSMUST00000160659.1	antisense	ENSMUSG00000089767.1	antisense	560	0	0	0	0	http://asia.ensembl.org/Mus_musculus/Transcript/Idhistory?t=ENSMUST00000160659
ENSMUST00000160698.1	antisense	ENSMUSG00000089647.1	antisense	3376	5	2	1	4	http://asia.ensembl.org/Mus_musculus/Transcript/Idhistory?t=ENSMUST00000160698
ENSMUST00000160746.1	processed_transcript	ENSMUSG00000089979.1	processed_transcript	466	13	8	10	11	http://asia.ensembl.org/Mus_musculus/Transcript/Idhistory?t=ENSMUST00000160746
ENSMUST00000160809.7	antisense	ENSMUSG00000090249.8	antisense	1104	0	0	0	0	http://asia.ensembl.org/Mus_musculus/Transcript/Idhistory?t=ENSMUST00000160809
ENSMUST00000160938.1	antisense	ENSMUSG00000090002.1	antisense	566	11	15	18	8	http://asia.ensembl.org/Mus_musculus/Transcript/Idhistory?t=ENSMUST00000160938
ENSMUST00000160954.1	antisense	ENSMUSG00000090050.1	antisense	929	1	2	4	3	http://asia.ensembl.org/Mus_musculus/Transcript/Idhistory?t=ENSMUST00000160954
ENSMUST00000160960.1	antisense	ENSMUSG00000090062.1	antisense	1389	0	0	0	1	http://asia.ensembl.org/Mus_musculus/Transcript/Idhistory?t=ENSMUST00000160960
ENSMUST00000160967.1	antisense	ENSMUSG00000089961.1	antisense	576	9	1	2	0	http://asia.ensembl.org/Mus_musculus/Transcript/Idhistory?t=ENSMUST00000160967
ENSMUST00000160992.7	antisense	ENSMUSG00000090117.7	antisense	614	2	1	9	0	http://asia.ensembl.org/Mus_musculus/Transcript/Idhistory?t=ENSMUST00000160992
ENSMUST00000160997.1	antisense	ENSMUSG00000090200.1	antisense	686	0	3	0	0	http://asia.ensembl.org/Mus_musculus/Transcript/Idhistory?t=ENSMUST00000160997
ENSMUST00000161006.1	processed_transcript	ENSMUSG00000089827.1	processed_transcript	1044	6	1	1	3	http://asia.ensembl.org/Mus_musculus/Transcript/Idhistory?t=ENSMUST00000161006
ENSMUST00000161024.2	antisense	ENSMUSG00000090105.2	antisense	770	0	2	1	1	http://asia.ensembl.org/Mus_musculus/Transcript/Idhistory?t=ENSMUST00000161024
ENSMUST00000161043.1	antisense	ENSMUSG00000089701.1	antisense	738	1	0	0	2	http://asia.ensembl.org/Mus_musculus/Transcript/Idhistory?t=ENSMUST00000161043
ENSMUST00000161319.1	sense_intronic	ENSMUSG00000089746.1	sense_intronic	637	0	0	1	0	http://asia.ensembl.org/Mus_musculus/Transcript/Idhistory?t=ENSMUST00000161319
ENSMUST00000161344.1	antisense	ENSMUSG00000090003.1	antisense	855	0	0	3	0	http://asia.ensembl.org/Mus_musculus/Transcript/Idhistory?t=ENSMUST00000161344
ENSMUST00000161366.1	antisense	ENSMUSG00000089890.1	antisense	626	29	37	33	35	http://asia.ensembl.org/Mus_musculus/Transcript/Idhistory?t=ENSMUST00000161366
ENSMUST00000161395.1	antisense	ENSMUSG00000089697.1	antisense	2742	0	1	0	0	http://asia.ensembl.org/Mus_musculus/Transcript/Idhistory?t=ENSMUST00000161395
ENSMUST00000161397.1	sense_intronic	ENSMUSG00000089870.1	sense_intronic	426	1	0	0	0	http://asia.ensembl.org/Mus_musculus/Transcript/Idhistory?t=ENSMUST00000161397
ENSMUST00000161407.1	antisense	ENSMUSG00000089779.1	antisense	670	0	0	1	0	http://asia.ensembl.org/Mus_musculus/Transcript/Idhistory?t=ENSMUST00000161407
ENSMUST00000161416.1	antisense	ENSMUSG00000090057.1	antisense	318	3	1	6	5	http://asia.ensembl.org/Mus_musculus/Transcript/Idhistory?t=ENSMUST00000161416
ENSMUST00000161449.1	lincRNA	ENSMUSG00000089714.1	lincRNA	2405	0	0	0	0	http://asia.ensembl.org/Mus_musculus/Transcript/Idhistory?t=ENSMUST00000161449
ENSMUST00000161473.1	antisense	ENSMUSG00000090226.1	antisense	892	1	0	2	1	http://asia.ensembl.org/Mus_musculus/Transcript/Idhistory?t=ENSMUST00000161473
ENSMUST00000161511.1	antisense	ENSMUSG00000034764.15	antisense	574	0	0	0	0	http://asia.ensembl.org/Mus_musculus/Transcript/Idhistory?t=ENSMUST00000161511
ENSMUST00000161540.1	antisense	ENSMUSG00000090246.1	antisense	2405	0	0	0	1	http://asia.ensembl.org/Mus_musculus/Transcript/Idhistory?t=ENSMUST00000161540
ENSMUST00000161571.1	sense_intronic	ENSMUSG00000089949.1	sense_intronic	664	0	0	0	0	http://asia.ensembl.org/Mus_musculus/Transcript/Idhistory?t=ENSMUST00000161571
ENSMUST00000161579.1	antisense	ENSMUSG00000090070.1	antisense	471	11	5	12	15	http://asia.ensembl.org/Mus_musculus/Transcript/Idhistory?t=ENSMUST00000161579
ENSMUST00000161581.1	antisense	ENSMUSG00000089699.1	antisense	250	0	0	0	0	http://asia.ensembl.org/Mus_musculus/Transcript/Idhistory?t=ENSMUST00000161581
ENSMUST00000161597.1	sense_overlapping	ENSMUSG00000090116.1	sense_overlapping	465	0	1	0	1	http://asia.ensembl.org/Mus_musculus/Transcript/Idhistory?t=ENSMUST00000161597
ENSMUST00000161614.1	antisense	ENSMUSG00000090257.1	antisense	2152	89	77	81	81	http://asia.ensembl.org/Mus_musculus/Transcript/Idhistory?t=ENSMUST00000161614
ENSMUST00000161643.1	processed_transcript	ENSMUSG00000090199.1	processed_transcript	2427	10	16	19	16	http://asia.ensembl.org/Mus_musculus/Transcript/Idhistory?t=ENSMUST00000161643
ENSMUST00000161664.1	antisense	ENSMUSG00000089849.1	antisense	818	0	0	0	0	http://asia.ensembl.org/Mus_musculus/Transcript/Idhistory?t=ENSMUST00000161664
ENSMUST00000161681.1	antisense	ENSMUSG00000089719.1	processed_transcript	695	6	9	11	12	http://asia.ensembl.org/Mus_musculus/Transcript/Idhistory?t=ENSMUST00000161681
ENSMUST00000161723.2	lincRNA	ENSMUSG00000107993.2	lincRNA	673	0	0	0	0	http://asia.ensembl.org/Mus_musculus/Transcript/Idhistory?t=ENSMUST00000161723
ENSMUST00000161763.1	antisense	ENSMUSG00000073628.5	antisense	717	0	0	0	0	http://asia.ensembl.org/Mus_musculus/Transcript/Idhistory?t=ENSMUST00000161763
ENSMUST00000161819.1	antisense	ENSMUSG00000090054.1	antisense	476	0	0	0	0	http://asia.ensembl.org/Mus_musculus/Transcript/Idhistory?t=ENSMUST00000161819
ENSMUST00000161822.1	antisense	ENSMUSG00000090207.2	antisense	1050	45	29	44	39	http://asia.ensembl.org/Mus_musculus/Transcript/Idhistory?t=ENSMUST00000161822
ENSMUST00000161826.1	antisense	ENSMUSG00000103393.1	antisense	600	0	0	0	0	http://asia.ensembl.org/Mus_musculus/Transcript/Idhistory?t=ENSMUST00000161826
ENSMUST00000161841.1	antisense	ENSMUSG00000089835.1	antisense	491	2	2	2	4	http://asia.ensembl.org/Mus_musculus/Transcript/Idhistory?t=ENSMUST00000161841
ENSMUST00000161923.1	lincRNA	ENSMUSG00000089652.1	lincRNA	2425	0	1	0	0	http://asia.ensembl.org/Mus_musculus/Transcript/Idhistory?t=ENSMUST00000161923
ENSMUST00000161924.1	antisense	ENSMUSG00000089711.1	antisense	614	1	1	5	1	http://asia.ensembl.org/Mus_musculus/Transcript/Idhistory?t=ENSMUST00000161924
ENSMUST00000161925.1	antisense	ENSMUSG00000090026.1	antisense	762	7	7	16	26	http://asia.ensembl.org/Mus_musculus/Transcript/Idhistory?t=ENSMUST00000161925
ENSMUST00000161943.1	antisense	ENSMUSG00000090081.1	antisense	863	0	0	0	0	http://asia.ensembl.org/Mus_musculus/Transcript/Idhistory?t=ENSMUST00000161943
ENSMUST00000161975.1	antisense	ENSMUSG00000089934.1	antisense	487	1	0	1	0	http://asia.ensembl.org/Mus_musculus/Transcript/Idhistory?t=ENSMUST00000161975
ENSMUST00000161981.1	antisense	ENSMUSG00000089655.1	antisense	311	0	0	0	0	http://asia.ensembl.org/Mus_musculus/Transcript/Idhistory?t=ENSMUST00000161981
ENSMUST00000161985.1	antisense	ENSMUSG00000089851.1	antisense	2566	0	0	0	0	http://asia.ensembl.org/Mus_musculus/Transcript/Idhistory?t=ENSMUST00000161985
ENSMUST00000162027.1	antisense	ENSMUSG00000089935.1	antisense	410	0	0	0	0	http://asia.ensembl.org/Mus_musculus/Transcript/Idhistory?t=ENSMUST00000162027
ENSMUST00000162059.5	lincRNA	ENSMUSG00000013562.12	lincRNA	1092	3	0	0	0	http://asia.ensembl.org/Mus_musculus/Transcript/Idhistory?t=ENSMUST00000162059
ENSMUST00000162171.1	antisense	ENSMUSG00000090237.1	antisense	940	0	0	0	0	http://asia.ensembl.org/Mus_musculus/Transcript/Idhistory?t=ENSMUST00000162171
ENSMUST00000162186.1	processed_transcript	ENSMUSG00000089796.1	processed_transcript	1615	1	0	1	0	http://asia.ensembl.org/Mus_musculus/Transcript/Idhistory?t=ENSMUST00000162186
ENSMUST00000162198.1	antisense	ENSMUSG00000090174.1	antisense	1681	0	0	0	1	http://asia.ensembl.org/Mus_musculus/Transcript/Idhistory?t=ENSMUST00000162198
ENSMUST00000162213.1	antisense	ENSMUSG00000089742.1	antisense	627	29	35	42	28	http://asia.ensembl.org/Mus_musculus/Transcript/Idhistory?t=ENSMUST00000162213
ENSMUST00000162218.1	processed_transcript	ENSMUSG00000075463.3	processed_transcript	928	5	3	3	2	http://asia.ensembl.org/Mus_musculus/Transcript/Idhistory?t=ENSMUST00000162218
ENSMUST00000162239.1	antisense	ENSMUSG00000090194.1	antisense	290	13	16	13	8	http://asia.ensembl.org/Mus_musculus/Transcript/Idhistory?t=ENSMUST00000162239
ENSMUST00000162268.1	lincRNA	ENSMUSG00000086474.2	lincRNA	376	0	0	0	0	http://asia.ensembl.org/Mus_musculus/Transcript/Idhistory?t=ENSMUST00000162268
ENSMUST00000162306.1	antisense	ENSMUSG00000089709.1	antisense	1751	31	37	44	47	http://asia.ensembl.org/Mus_musculus/Transcript/Idhistory?t=ENSMUST00000162306
ENSMUST00000162318.1	processed_transcript	ENSMUSG00000089760.1	processed_transcript	1570	87	101	91	120	http://asia.ensembl.org/Mus_musculus/Transcript/Idhistory?t=ENSMUST00000162318
ENSMUST00000162325.1	antisense	ENSMUSG00000089745.1	antisense	829	0	2	0	1	http://asia.ensembl.org/Mus_musculus/Transcript/Idhistory?t=ENSMUST00000162325
ENSMUST00000162334.1	antisense	ENSMUSG00000090207.2	antisense	293	0	0	0	0	http://asia.ensembl.org/Mus_musculus/Transcript/Idhistory?t=ENSMUST00000162334
ENSMUST00000162347.1	antisense	ENSMUSG00000090252.1	antisense	890	0	0	0	0	http://asia.ensembl.org/Mus_musculus/Transcript/Idhistory?t=ENSMUST00000162347
ENSMUST00000162348.1	antisense	ENSMUSG00000089729.1	antisense	685	4	0	2	1	http://asia.ensembl.org/Mus_musculus/Transcript/Idhistory?t=ENSMUST00000162348
ENSMUST00000162380.1	sense_intronic	ENSMUSG00000089952.1	sense_intronic	2217	0	0	0	0	http://asia.ensembl.org/Mus_musculus/Transcript/Idhistory?t=ENSMUST00000162380
ENSMUST00000162391.1	antisense	ENSMUSG00000089948.1	antisense	555	0	0	0	0	http://asia.ensembl.org/Mus_musculus/Transcript/Idhistory?t=ENSMUST00000162391
ENSMUST00000162407.1	antisense	ENSMUSG00000089766.1	antisense	442	2	0	1	1	http://asia.ensembl.org/Mus_musculus/Transcript/Idhistory?t=ENSMUST00000162407
ENSMUST00000162454.2	antisense	ENSMUSG00000090080.2	antisense	1108	0	0	0	0	http://asia.ensembl.org/Mus_musculus/Transcript/Idhistory?t=ENSMUST00000162454
ENSMUST00000162457.2	antisense	ENSMUSG00000089995.2	antisense	404	0	1	0	0	http://asia.ensembl.org/Mus_musculus/Transcript/Idhistory?t=ENSMUST00000162457
ENSMUST00000162458.1	antisense	ENSMUSG00000089881.1	antisense	623	0	0	0	0	http://asia.ensembl.org/Mus_musculus/Transcript/Idhistory?t=ENSMUST00000162458
ENSMUST00000162474.1	lincRNA	ENSMUSG00000047661.9	lincRNA	532	0	0	0	0	http://asia.ensembl.org/Mus_musculus/Transcript/Idhistory?t=ENSMUST00000162474
ENSMUST00000162526.1	antisense	ENSMUSG00000072902.4	antisense	2878	0	1	1	1	http://asia.ensembl.org/Mus_musculus/Transcript/Idhistory?t=ENSMUST00000162526
ENSMUST00000162545.1	antisense	ENSMUSG00000089713.1	antisense	3010	16	28	15	28	http://asia.ensembl.org/Mus_musculus/Transcript/Idhistory?t=ENSMUST00000162545
ENSMUST00000162577.1	antisense	ENSMUSG00000089842.2	antisense	744	1	1	1	0	http://asia.ensembl.org/Mus_musculus/Transcript/Idhistory?t=ENSMUST00000162577
ENSMUST00000162608.1	processed_transcript	ENSMUSG00000090192.1	processed_transcript	471	0	0	0	0	http://asia.ensembl.org/Mus_musculus/Transcript/Idhistory?t=ENSMUST00000162608
ENSMUST00000162641.1	antisense	ENSMUSG00000090009.1	antisense	451	0	0	0	0	http://asia.ensembl.org/Mus_musculus/Transcript/Idhistory?t=ENSMUST00000162641
ENSMUST00000162649.1	antisense	ENSMUSG00000090075.1	antisense	338	1	0	0	2	http://asia.ensembl.org/Mus_musculus/Transcript/Idhistory?t=ENSMUST00000162649
ENSMUST00000162651.1	antisense	ENSMUSG00000090117.7	antisense	420	1	0	1	0	http://asia.ensembl.org/Mus_musculus/Transcript/Idhistory?t=ENSMUST00000162651
ENSMUST00000162677.7	antisense	ENSMUSG00000090214.7	antisense	322	0	0	0	0	http://asia.ensembl.org/Mus_musculus/Transcript/Idhistory?t=ENSMUST00000162677
ENSMUST00000162771.1	antisense	ENSMUSG00000090034.1	antisense	487	0	2	7	1	http://asia.ensembl.org/Mus_musculus/Transcript/Idhistory?t=ENSMUST00000162771
ENSMUST00000162784.1	antisense	ENSMUSG00000090103.1	antisense	427	0	0	0	0	http://asia.ensembl.org/Mus_musculus/Transcript/Idhistory?t=ENSMUST00000162784
ENSMUST00000162822.1	lincRNA	ENSMUSG00000089719.1	processed_transcript	596	8	5	1	7	http://asia.ensembl.org/Mus_musculus/Transcript/Idhistory?t=ENSMUST00000162822
ENSMUST00000162829.1	antisense	ENSMUSG00000090117.7	antisense	435	18	18	25	18	http://asia.ensembl.org/Mus_musculus/Transcript/Idhistory?t=ENSMUST00000162829
ENSMUST00000162837.1	antisense	ENSMUSG00000089656.1	antisense	220	1	0	0	1	http://asia.ensembl.org/Mus_musculus/Transcript/Idhistory?t=ENSMUST00000162837
ENSMUST00000162980.1	processed_transcript	ENSMUSG00000090192.1	processed_transcript	356	0	0	0	0	http://asia.ensembl.org/Mus_musculus/Transcript/Idhistory?t=ENSMUST00000162980
ENSMUST00000163076.1	lincRNA	ENSMUSG00000089926.1	lincRNA	1040	4	0	0	2	http://asia.ensembl.org/Mus_musculus/Transcript/Idhistory?t=ENSMUST00000163076
ENSMUST00000163077.1	antisense	ENSMUSG00000090214.7	antisense	779	0	0	0	0	http://asia.ensembl.org/Mus_musculus/Transcript/Idhistory?t=ENSMUST00000163077
ENSMUST00000163186.1	antisense	ENSMUSG00000091908.7	antisense	645	24	36	25	36	http://asia.ensembl.org/Mus_musculus/Transcript/Idhistory?t=ENSMUST00000163186
ENSMUST00000163194.1	antisense	ENSMUSG00000090873.1	antisense	432	0	0	0	1	http://asia.ensembl.org/Mus_musculus/Transcript/Idhistory?t=ENSMUST00000163194
ENSMUST00000163196.1	antisense	ENSMUSG00000090570.1	antisense	479	12	13	8	22	http://asia.ensembl.org/Mus_musculus/Transcript/Idhistory?t=ENSMUST00000163196
ENSMUST00000163208.1	antisense	ENSMUSG00000085875.2	antisense	279	0	0	0	0	http://asia.ensembl.org/Mus_musculus/Transcript/Idhistory?t=ENSMUST00000163208
ENSMUST00000163273.1	antisense	ENSMUSG00000090758.1	antisense	357	0	0	1	3	http://asia.ensembl.org/Mus_musculus/Transcript/Idhistory?t=ENSMUST00000163273
ENSMUST00000163681.2	antisense	ENSMUSG00000090249.8	antisense	1104	0	0	0	0	http://asia.ensembl.org/Mus_musculus/Transcript/Idhistory?t=ENSMUST00000163681
ENSMUST00000163690.1	antisense	ENSMUSG00000090907.1	antisense	923	0	1	1	0	http://asia.ensembl.org/Mus_musculus/Transcript/Idhistory?t=ENSMUST00000163690
ENSMUST00000163707.1	antisense	ENSMUSG00000091709.1	antisense	1630	0	0	0	0	http://asia.ensembl.org/Mus_musculus/Transcript/Idhistory?t=ENSMUST00000163707
ENSMUST00000163715.1	sense_intronic	ENSMUSG00000091079.1	sense_intronic	652	0	1	3	1	http://asia.ensembl.org/Mus_musculus/Transcript/Idhistory?t=ENSMUST00000163715
ENSMUST00000163731.1	antisense	ENSMUSG00000091154.2	antisense	616	3	4	7	2	http://asia.ensembl.org/Mus_musculus/Transcript/Idhistory?t=ENSMUST00000163731
ENSMUST00000163802.1	antisense	ENSMUSG00000092006.1	antisense	571	58	69	73	83	http://asia.ensembl.org/Mus_musculus/Transcript/Idhistory?t=ENSMUST00000163802
ENSMUST00000163873.1	processed_transcript	ENSMUSG00000091849.7	processed_transcript	1293	1	0	0	0	http://asia.ensembl.org/Mus_musculus/Transcript/Idhistory?t=ENSMUST00000163873
ENSMUST00000164032.1	antisense	ENSMUSG00000091425.1	antisense	335	0	0	0	0	http://asia.ensembl.org/Mus_musculus/Transcript/Idhistory?t=ENSMUST00000164032
ENSMUST00000164074.1	antisense	ENSMUSG00000090708.1	antisense	345	2	0	0	0	http://asia.ensembl.org/Mus_musculus/Transcript/Idhistory?t=ENSMUST00000164074
ENSMUST00000164104.2	lincRNA	ENSMUSG00000092090.2	lincRNA	7367	11	14	14	11	http://asia.ensembl.org/Mus_musculus/Transcript/Idhistory?t=ENSMUST00000164104
ENSMUST00000164299.1	processed_transcript	ENSMUSG00000090358.1	processed_transcript	2910	0	1	2	1	http://asia.ensembl.org/Mus_musculus/Transcript/Idhistory?t=ENSMUST00000164299
ENSMUST00000164367.1	lincRNA	ENSMUSG00000091280.1	lincRNA	338	0	0	0	0	http://asia.ensembl.org/Mus_musculus/Transcript/Idhistory?t=ENSMUST00000164367
ENSMUST00000164379.1	lincRNA	ENSMUSG00000090965.1	lincRNA	4017	2	5	2	2	http://asia.ensembl.org/Mus_musculus/Transcript/Idhistory?t=ENSMUST00000164379
ENSMUST00000164616.1	antisense	ENSMUSG00000091438.1	antisense	581	0	0	1	0	http://asia.ensembl.org/Mus_musculus/Transcript/Idhistory?t=ENSMUST00000164616
ENSMUST00000164687.1	antisense	ENSMUSG00000090732.1	processed_transcript	631	0	0	0	0	http://asia.ensembl.org/Mus_musculus/Transcript/Idhistory?t=ENSMUST00000164687
ENSMUST00000164716.1	3prime_overlapping_ncRNA	ENSMUSG00000091237.1	3prime_overlapping_ncRNA	511	38	58	37	74	http://asia.ensembl.org/Mus_musculus/Transcript/Idhistory?t=ENSMUST00000164716
ENSMUST00000164734.1	antisense	ENSMUSG00000091172.1	antisense	743	1	6	2	5	http://asia.ensembl.org/Mus_musculus/Transcript/Idhistory?t=ENSMUST00000164734
ENSMUST00000164804.1	antisense	ENSMUSG00000090387.1	antisense	2299	1	5	2	0	http://asia.ensembl.org/Mus_musculus/Transcript/Idhistory?t=ENSMUST00000164804
ENSMUST00000164986.7	antisense	ENSMUSG00000087657.8	antisense	389	0	0	0	0	http://asia.ensembl.org/Mus_musculus/Transcript/Idhistory?t=ENSMUST00000164986
ENSMUST00000165070.1	sense_intronic	ENSMUSG00000090722.8	sense_intronic	517	0	0	0	1	http://asia.ensembl.org/Mus_musculus/Transcript/Idhistory?t=ENSMUST00000165070
ENSMUST00000165178.7	processed_transcript	ENSMUSG00000091849.7	processed_transcript	680	0	0	0	0	http://asia.ensembl.org/Mus_musculus/Transcript/Idhistory?t=ENSMUST00000165178
ENSMUST00000165200.1	processed_transcript	ENSMUSG00000091587.1	processed_transcript	417	2	2	1	3	http://asia.ensembl.org/Mus_musculus/Transcript/Idhistory?t=ENSMUST00000165200
ENSMUST00000165458.2	antisense	ENSMUSG00000084917.3	antisense	2581	9	13	23	16	http://asia.ensembl.org/Mus_musculus/Transcript/Idhistory?t=ENSMUST00000165458
ENSMUST00000165676.1	sense_intronic	ENSMUSG00000090582.1	sense_intronic	634	24	19	18	25	http://asia.ensembl.org/Mus_musculus/Transcript/Idhistory?t=ENSMUST00000165676
ENSMUST00000165827.1	antisense	ENSMUSG00000091993.2	antisense	1316	37	29	38	51	http://asia.ensembl.org/Mus_musculus/Transcript/Idhistory?t=ENSMUST00000165827
ENSMUST00000165858.7	antisense	ENSMUSG00000091908.7	antisense	663	46	49	35	51	http://asia.ensembl.org/Mus_musculus/Transcript/Idhistory?t=ENSMUST00000165858
ENSMUST00000165885.1	antisense	ENSMUSG00000091443.1	antisense	448	4	3	2	4	http://asia.ensembl.org/Mus_musculus/Transcript/Idhistory?t=ENSMUST00000165885
ENSMUST00000165911.1	antisense	ENSMUSG00000091078.1	antisense	410	2	0	1	0	http://asia.ensembl.org/Mus_musculus/Transcript/Idhistory?t=ENSMUST00000165911
ENSMUST00000166047.1	antisense	ENSMUSG00000090458.1	antisense	372	112	94	103	107	http://asia.ensembl.org/Mus_musculus/Transcript/Idhistory?t=ENSMUST00000166047
ENSMUST00000166229.2	antisense	ENSMUSG00000037982.16	antisense	2326	125	93	110	142	http://asia.ensembl.org/Mus_musculus/Transcript/Idhistory?t=ENSMUST00000166229
ENSMUST00000166328.1	TEC	ENSMUSG00000091272.2	TEC	2350	10	18	10	5	http://asia.ensembl.org/Mus_musculus/Transcript/Idhistory?t=ENSMUST00000166328
ENSMUST00000166507.1	antisense	ENSMUSG00000091745.1	antisense	628	1	2	0	0	http://asia.ensembl.org/Mus_musculus/Transcript/Idhistory?t=ENSMUST00000166507
ENSMUST00000166593.1	antisense	ENSMUSG00000090860.1	antisense	437	16	20	23	36	http://asia.ensembl.org/Mus_musculus/Transcript/Idhistory?t=ENSMUST00000166593
ENSMUST00000166606.1	antisense	ENSMUSG00000091623.1	antisense	698	258	266	287	334	http://asia.ensembl.org/Mus_musculus/Transcript/Idhistory?t=ENSMUST00000166606
ENSMUST00000166637.1	antisense	ENSMUSG00000090270.1	antisense	780	0	0	1	0	http://asia.ensembl.org/Mus_musculus/Transcript/Idhistory?t=ENSMUST00000166637
ENSMUST00000166780.1	antisense	ENSMUSG00000091659.1	antisense	412	0	0	0	0	http://asia.ensembl.org/Mus_musculus/Transcript/Idhistory?t=ENSMUST00000166780
ENSMUST00000166902.1	antisense	ENSMUSG00000090861.1	antisense	566	6	2	2	1	http://asia.ensembl.org/Mus_musculus/Transcript/Idhistory?t=ENSMUST00000166902
ENSMUST00000166951.1	lincRNA	ENSMUSG00000090576.2	processed_transcript	2232	5	1	5	1	http://asia.ensembl.org/Mus_musculus/Transcript/Idhistory?t=ENSMUST00000166951
ENSMUST00000166971.1	processed_transcript	ENSMUSG00000091947.1	processed_transcript	1090	1	1	2	3	http://asia.ensembl.org/Mus_musculus/Transcript/Idhistory?t=ENSMUST00000166971
ENSMUST00000167009.1	antisense	ENSMUSG00000091351.1	antisense	564	3	4	3	4	http://asia.ensembl.org/Mus_musculus/Transcript/Idhistory?t=ENSMUST00000167009
ENSMUST00000167226.1	antisense	ENSMUSG00000090761.1	antisense	390	140	124	156	135	http://asia.ensembl.org/Mus_musculus/Transcript/Idhistory?t=ENSMUST00000167226
ENSMUST00000167414.1	TEC	ENSMUSG00000090497.2	TEC	231	0	0	0	0	http://asia.ensembl.org/Mus_musculus/Transcript/Idhistory?t=ENSMUST00000167414
ENSMUST00000167578.1	antisense	ENSMUSG00000091816.1	antisense	3148	0	1	3	1	http://asia.ensembl.org/Mus_musculus/Transcript/Idhistory?t=ENSMUST00000167578
ENSMUST00000167642.7	retained_intron	ENSMUSG00000105852.4	processed_transcript	2566	546	437	561	564	http://asia.ensembl.org/Mus_musculus/Transcript/Idhistory?t=ENSMUST00000167642
ENSMUST00000167777.2	sense_intronic	ENSMUSG00000090722.8	sense_intronic	2624	6	5	8	8	http://asia.ensembl.org/Mus_musculus/Transcript/Idhistory?t=ENSMUST00000167777
ENSMUST00000167899.2	lincRNA	ENSMUSG00000091514.2	lincRNA	2322	239	255	289	226	http://asia.ensembl.org/Mus_musculus/Transcript/Idhistory?t=ENSMUST00000167899
ENSMUST00000168000.1	antisense	ENSMUSG00000090709.1	antisense	2867	0	0	0	1	http://asia.ensembl.org/Mus_musculus/Transcript/Idhistory?t=ENSMUST00000168000
ENSMUST00000168123.1	antisense	ENSMUSG00000090964.1	antisense	577	1	0	1	0	http://asia.ensembl.org/Mus_musculus/Transcript/Idhistory?t=ENSMUST00000168123
ENSMUST00000168137.1	TEC	ENSMUSG00000091102.1	TEC	3383	363	399	431	520	http://asia.ensembl.org/Mus_musculus/Transcript/Idhistory?t=ENSMUST00000168137
ENSMUST00000168140.1	processed_transcript	ENSMUSG00000091378.1	processed_transcript	2143	6	4	9	8	http://asia.ensembl.org/Mus_musculus/Transcript/Idhistory?t=ENSMUST00000168140
ENSMUST00000168187.1	antisense	ENSMUSG00000091165.1	antisense	254	4	2	3	1	http://asia.ensembl.org/Mus_musculus/Transcript/Idhistory?t=ENSMUST00000168187
ENSMUST00000168243.1	lincRNA	ENSMUSG00000090732.1	processed_transcript	672	0	0	0	0	http://asia.ensembl.org/Mus_musculus/Transcript/Idhistory?t=ENSMUST00000168243
ENSMUST00000168347.1	antisense	ENSMUSG00000091393.1	antisense	2845	81	96	98	127	http://asia.ensembl.org/Mus_musculus/Transcript/Idhistory?t=ENSMUST00000168347
ENSMUST00000168422.1	antisense	ENSMUSG00000106588.1	antisense	108	0	0	0	0	http://asia.ensembl.org/Mus_musculus/Transcript/Idhistory?t=ENSMUST00000168422
ENSMUST00000168442.1	antisense	ENSMUSG00000090778.1	antisense	695	6	2	4	3	http://asia.ensembl.org/Mus_musculus/Transcript/Idhistory?t=ENSMUST00000168442
ENSMUST00000168470.1	processed_transcript	ENSMUSG00000090706.1	processed_transcript	698	3	0	1	1	http://asia.ensembl.org/Mus_musculus/Transcript/Idhistory?t=ENSMUST00000168470
ENSMUST00000168475.1	antisense	ENSMUSG00000092131.1	antisense	526	1	1	0	1	http://asia.ensembl.org/Mus_musculus/Transcript/Idhistory?t=ENSMUST00000168475
ENSMUST00000168625.1	sense_overlapping	ENSMUSG00000091133.1	sense_overlapping	2877	83	74	69	104	http://asia.ensembl.org/Mus_musculus/Transcript/Idhistory?t=ENSMUST00000168625
ENSMUST00000168686.2	sense_intronic	ENSMUSG00000090561.2	sense_intronic	645	48	68	63	66	http://asia.ensembl.org/Mus_musculus/Transcript/Idhistory?t=ENSMUST00000168686
ENSMUST00000168897.1	antisense	ENSMUSG00000091238.1	antisense	549	4	3	2	2	http://asia.ensembl.org/Mus_musculus/Transcript/Idhistory?t=ENSMUST00000168897
ENSMUST00000168951.1	antisense	ENSMUSG00000090406.1	antisense	928	5	4	0	0	http://asia.ensembl.org/Mus_musculus/Transcript/Idhistory?t=ENSMUST00000168951
ENSMUST00000168990.1	antisense	ENSMUSG00000090293.1	antisense	2229	1	0	0	0	http://asia.ensembl.org/Mus_musculus/Transcript/Idhistory?t=ENSMUST00000168990
ENSMUST00000169090.1	TEC	ENSMUSG00000091890.2	TEC	2025	21	23	33	29	http://asia.ensembl.org/Mus_musculus/Transcript/Idhistory?t=ENSMUST00000169090
ENSMUST00000169146.1	antisense	ENSMUSG00000091390.1	antisense	345	8	5	10	5	http://asia.ensembl.org/Mus_musculus/Transcript/Idhistory?t=ENSMUST00000169146
ENSMUST00000169153.1	antisense	ENSMUSG00000092131.1	antisense	467	0	0	0	1	http://asia.ensembl.org/Mus_musculus/Transcript/Idhistory?t=ENSMUST00000169153
ENSMUST00000169163.1	antisense	ENSMUSG00000090464.1	antisense	627	0	0	0	0	http://asia.ensembl.org/Mus_musculus/Transcript/Idhistory?t=ENSMUST00000169163
ENSMUST00000169242.1	processed_transcript	ENSMUSG00000091542.1	processed_transcript	5054	5	5	28	14	http://asia.ensembl.org/Mus_musculus/Transcript/Idhistory?t=ENSMUST00000169242
ENSMUST00000169262.1	processed_transcript	ENSMUSG00000090534.1	processed_transcript	388	0	0	0	0	http://asia.ensembl.org/Mus_musculus/Transcript/Idhistory?t=ENSMUST00000169262
ENSMUST00000169417.7	processed_transcript	ENSMUSG00000091849.7	processed_transcript	677	0	0	0	0	http://asia.ensembl.org/Mus_musculus/Transcript/Idhistory?t=ENSMUST00000169417
ENSMUST00000169420.1	antisense	ENSMUSG00000092131.1	antisense	342	1	0	0	0	http://asia.ensembl.org/Mus_musculus/Transcript/Idhistory?t=ENSMUST00000169420
ENSMUST00000169657.1	TEC	ENSMUSG00000067356.5	TEC	1375	7	8	9	18	http://asia.ensembl.org/Mus_musculus/Transcript/Idhistory?t=ENSMUST00000169657
ENSMUST00000169975.1	antisense	ENSMUSG00000090459.1	antisense	391	19	15	22	15	http://asia.ensembl.org/Mus_musculus/Transcript/Idhistory?t=ENSMUST00000169975
ENSMUST00000169981.1	antisense	ENSMUSG00000090327.1	antisense	411	4	2	2	7	http://asia.ensembl.org/Mus_musculus/Transcript/Idhistory?t=ENSMUST00000169981
ENSMUST00000170026.1	lincRNA	ENSMUSG00000090638.1	lincRNA	704	1	0	0	0	http://asia.ensembl.org/Mus_musculus/Transcript/Idhistory?t=ENSMUST00000170026
ENSMUST00000170085.1	lincRNA	ENSMUSG00000091061.1	lincRNA	1123	0	0	1	0	http://asia.ensembl.org/Mus_musculus/Transcript/Idhistory?t=ENSMUST00000170085
ENSMUST00000170103.2	processed_transcript	ENSMUSG00000090952.2	processed_transcript	925	56	60	65	62	http://asia.ensembl.org/Mus_musculus/Transcript/Idhistory?t=ENSMUST00000170103
ENSMUST00000170133.7	antisense	ENSMUSG00000091908.7	antisense	637	19	17	21	24	http://asia.ensembl.org/Mus_musculus/Transcript/Idhistory?t=ENSMUST00000170133
ENSMUST00000170214.1	lincRNA	ENSMUSG00000090608.1	lincRNA	2022	197	227	206	199	http://asia.ensembl.org/Mus_musculus/Transcript/Idhistory?t=ENSMUST00000170214
ENSMUST00000170435.1	antisense	ENSMUSG00000091192.1	antisense	265	1	0	1	0	http://asia.ensembl.org/Mus_musculus/Transcript/Idhistory?t=ENSMUST00000170435
ENSMUST00000170557.1	antisense	ENSMUSG00000091479.1	antisense	419	473	373	387	567	http://asia.ensembl.org/Mus_musculus/Transcript/Idhistory?t=ENSMUST00000170557
ENSMUST00000170636.1	antisense	ENSMUSG00000091160.1	antisense	289	0	1	3	2	http://asia.ensembl.org/Mus_musculus/Transcript/Idhistory?t=ENSMUST00000170636
ENSMUST00000170645.1	antisense	ENSMUSG00000090329.1	antisense	260	1	0	0	1	http://asia.ensembl.org/Mus_musculus/Transcript/Idhistory?t=ENSMUST00000170645
ENSMUST00000170933.1	lincRNA	ENSMUSG00000091985.1	lincRNA	3039	140	119	175	159	http://asia.ensembl.org/Mus_musculus/Transcript/Idhistory?t=ENSMUST00000170933
ENSMUST00000171038.1	lincRNA	ENSMUSG00000045339.7	lincRNA	399	0	0	1	0	http://asia.ensembl.org/Mus_musculus/Transcript/Idhistory?t=ENSMUST00000171038
ENSMUST00000171096.1	antisense	ENSMUSG00000090724.1	antisense	1203	0	0	0	1	http://asia.ensembl.org/Mus_musculus/Transcript/Idhistory?t=ENSMUST00000171096
ENSMUST00000171130.8	antisense	ENSMUSG00000023737.14	antisense	509	1	1	6	1	http://asia.ensembl.org/Mus_musculus/Transcript/Idhistory?t=ENSMUST00000171130
ENSMUST00000171173.1	antisense	ENSMUSG00000078143.3	antisense	1159	300	312	350	351	http://asia.ensembl.org/Mus_musculus/Transcript/Idhistory?t=ENSMUST00000171173
ENSMUST00000171248.1	antisense	ENSMUSG00000090779.1	antisense	735	0	0	0	1	http://asia.ensembl.org/Mus_musculus/Transcript/Idhistory?t=ENSMUST00000171248
ENSMUST00000171278.1	antisense	ENSMUSG00000091147.1	antisense	392	0	0	0	0	http://asia.ensembl.org/Mus_musculus/Transcript/Idhistory?t=ENSMUST00000171278
ENSMUST00000171380.1	lincRNA	ENSMUSG00000091430.1	lincRNA	1466	0	0	0	0	http://asia.ensembl.org/Mus_musculus/Transcript/Idhistory?t=ENSMUST00000171380
ENSMUST00000171441.1	antisense	ENSMUSG00000090270.1	antisense	420	0	0	0	0	http://asia.ensembl.org/Mus_musculus/Transcript/Idhistory?t=ENSMUST00000171441
ENSMUST00000171563.3	processed_transcript	ENSMUSG00000085185.9	processed_transcript	815	0	0	0	0	http://asia.ensembl.org/Mus_musculus/Transcript/Idhistory?t=ENSMUST00000171563
ENSMUST00000171665.1	antisense	ENSMUSG00000091177.2	antisense	451	4	3	1	6	http://asia.ensembl.org/Mus_musculus/Transcript/Idhistory?t=ENSMUST00000171665
ENSMUST00000171747.1	processed_transcript	ENSMUSG00000053925.4	processed_transcript	1671	54	41	76	43	http://asia.ensembl.org/Mus_musculus/Transcript/Idhistory?t=ENSMUST00000171747
ENSMUST00000171768.1	antisense	ENSMUSG00000090322.1	antisense	490	0	0	1	0	http://asia.ensembl.org/Mus_musculus/Transcript/Idhistory?t=ENSMUST00000171768
ENSMUST00000171782.1	antisense	ENSMUSG00000090692.1	antisense	190	0	0	0	0	http://asia.ensembl.org/Mus_musculus/Transcript/Idhistory?t=ENSMUST00000171782
ENSMUST00000172037.1	antisense	ENSMUSG00000090397.1	antisense	733	56	38	76	61	http://asia.ensembl.org/Mus_musculus/Transcript/Idhistory?t=ENSMUST00000172037
ENSMUST00000172047.7	sense_intronic	ENSMUSG00000090722.8	sense_intronic	1127	0	3	1	0	http://asia.ensembl.org/Mus_musculus/Transcript/Idhistory?t=ENSMUST00000172047
ENSMUST00000172051.1	antisense	ENSMUSG00000090427.1	antisense	497	0	0	0	0	http://asia.ensembl.org/Mus_musculus/Transcript/Idhistory?t=ENSMUST00000172051
ENSMUST00000172055.1	processed_transcript	ENSMUSG00000091849.7	processed_transcript	2078	1	0	0	0	http://asia.ensembl.org/Mus_musculus/Transcript/Idhistory?t=ENSMUST00000172055
ENSMUST00000172075.1	processed_transcript	ENSMUSG00000079669.2	processed_transcript	1655	8	22	15	13	http://asia.ensembl.org/Mus_musculus/Transcript/Idhistory?t=ENSMUST00000172075
ENSMUST00000172128.1	antisense	ENSMUSG00000091283.1	antisense	392	1	4	0	1	http://asia.ensembl.org/Mus_musculus/Transcript/Idhistory?t=ENSMUST00000172128
ENSMUST00000172178.1	antisense	ENSMUSG00000092071.1	antisense	1028	11	6	9	6	http://asia.ensembl.org/Mus_musculus/Transcript/Idhistory?t=ENSMUST00000172178
ENSMUST00000172202.1	lincRNA	ENSMUSG00000091021.1	lincRNA	1527	57	49	55	45	http://asia.ensembl.org/Mus_musculus/Transcript/Idhistory?t=ENSMUST00000172202
ENSMUST00000172211.1	antisense	ENSMUSG00000090589.1	antisense	435	1	1	0	0	http://asia.ensembl.org/Mus_musculus/Transcript/Idhistory?t=ENSMUST00000172211
ENSMUST00000172285.2	lincRNA	ENSMUSG00000090936.2	lincRNA	1555	19	13	24	24	http://asia.ensembl.org/Mus_musculus/Transcript/Idhistory?t=ENSMUST00000172285
ENSMUST00000172461.1	antisense	ENSMUSG00000092570.7	antisense	855	0	0	0	0	http://asia.ensembl.org/Mus_musculus/Transcript/Idhistory?t=ENSMUST00000172461
ENSMUST00000172477.1	retained_intron	ENSMUSG00000092591.1	processed_transcript	686	0	0	0	0	http://asia.ensembl.org/Mus_musculus/Transcript/Idhistory?t=ENSMUST00000172477
ENSMUST00000172480.1	lincRNA	ENSMUSG00000092604.1	lincRNA	487	1	3	1	0	http://asia.ensembl.org/Mus_musculus/Transcript/Idhistory?t=ENSMUST00000172480
ENSMUST00000172483.1	antisense	ENSMUSG00000092381.1	antisense	618	15	25	13	30	http://asia.ensembl.org/Mus_musculus/Transcript/Idhistory?t=ENSMUST00000172483
ENSMUST00000172588.1	processed_transcript	ENSMUSG00000092386.1	processed_transcript	406	74	67	84	71	http://asia.ensembl.org/Mus_musculus/Transcript/Idhistory?t=ENSMUST00000172588
ENSMUST00000172644.2	antisense	ENSMUSG00000092364.2	antisense	492	0	0	0	0	http://asia.ensembl.org/Mus_musculus/Transcript/Idhistory?t=ENSMUST00000172644
ENSMUST00000172664.1	lincRNA	ENSMUSG00000092539.1	lincRNA	452	0	1	0	0	http://asia.ensembl.org/Mus_musculus/Transcript/Idhistory?t=ENSMUST00000172664
ENSMUST00000172700.2	antisense	ENSMUSG00000092309.2	antisense	478	0	0	0	0	http://asia.ensembl.org/Mus_musculus/Transcript/Idhistory?t=ENSMUST00000172700
ENSMUST00000172721.1	processed_transcript	ENSMUSG00000092581.1	processed_transcript	304	0	0	0	0	http://asia.ensembl.org/Mus_musculus/Transcript/Idhistory?t=ENSMUST00000172721
ENSMUST00000172729.1	processed_transcript	ENSMUSG00000105311.1	processed_transcript	390	0	0	0	0	http://asia.ensembl.org/Mus_musculus/Transcript/Idhistory?t=ENSMUST00000172729
ENSMUST00000172796.1	antisense	ENSMUSG00000092550.2	antisense	371	0	0	0	0	http://asia.ensembl.org/Mus_musculus/Transcript/Idhistory?t=ENSMUST00000172796
ENSMUST00000172891.1	processed_transcript	ENSMUSG00000092182.1	processed_transcript	598	1	1	0	0	http://asia.ensembl.org/Mus_musculus/Transcript/Idhistory?t=ENSMUST00000172891
ENSMUST00000172972.1	processed_transcript	ENSMUSG00000092268.1	processed_transcript	799	0	1	0	4	http://asia.ensembl.org/Mus_musculus/Transcript/Idhistory?t=ENSMUST00000172972
ENSMUST00000173049.1	processed_transcript	ENSMUSG00000092492.1	processed_transcript	404	8	7	10	6	http://asia.ensembl.org/Mus_musculus/Transcript/Idhistory?t=ENSMUST00000173049
ENSMUST00000173141.1	lincRNA	ENSMUSG00000092392.1	lincRNA	1889	1	1	7	1	http://asia.ensembl.org/Mus_musculus/Transcript/Idhistory?t=ENSMUST00000173141
ENSMUST00000173157.1	processed_transcript	ENSMUSG00000092373.1	processed_transcript	1268	19	18	22	15	http://asia.ensembl.org/Mus_musculus/Transcript/Idhistory?t=ENSMUST00000173157
ENSMUST00000173162.2	antisense	ENSMUSG00000092389.2	antisense	851	1	2	17	7	http://asia.ensembl.org/Mus_musculus/Transcript/Idhistory?t=ENSMUST00000173162
ENSMUST00000173165.1	processed_transcript	ENSMUSG00000092220.1	processed_transcript	534	0	4	6	7	http://asia.ensembl.org/Mus_musculus/Transcript/Idhistory?t=ENSMUST00000173165
ENSMUST00000173178.1	processed_transcript	ENSMUSG00000092494.1	processed_transcript	639	0	0	1	0	http://asia.ensembl.org/Mus_musculus/Transcript/Idhistory?t=ENSMUST00000173178
ENSMUST00000173249.1	processed_transcript	ENSMUSG00000092283.1	processed_transcript	633	7	7	7	16	http://asia.ensembl.org/Mus_musculus/Transcript/Idhistory?t=ENSMUST00000173249
ENSMUST00000173293.1	lincRNA	ENSMUSG00000092404.2	lincRNA	4399	0	0	0	0	http://asia.ensembl.org/Mus_musculus/Transcript/Idhistory?t=ENSMUST00000173293
ENSMUST00000173304.1	processed_transcript	ENSMUSG00000092509.1	processed_transcript	942	7	6	10	8	http://asia.ensembl.org/Mus_musculus/Transcript/Idhistory?t=ENSMUST00000173304
ENSMUST00000173374.1	antisense	ENSMUSG00000092187.1	antisense	682	31	27	44	33	http://asia.ensembl.org/Mus_musculus/Transcript/Idhistory?t=ENSMUST00000173374
ENSMUST00000173437.1	antisense	ENSMUSG00000092346.1	antisense	620	0	0	0	0	http://asia.ensembl.org/Mus_musculus/Transcript/Idhistory?t=ENSMUST00000173437
ENSMUST00000173528.7	antisense	ENSMUSG00000092354.7	antisense	461	4	6	8	7	http://asia.ensembl.org/Mus_musculus/Transcript/Idhistory?t=ENSMUST00000173528
ENSMUST00000173622.1	processed_transcript	ENSMUSG00000092596.1	processed_transcript	198	0	0	0	1	http://asia.ensembl.org/Mus_musculus/Transcript/Idhistory?t=ENSMUST00000173622
ENSMUST00000173637.1	lincRNA	ENSMUSG00000092602.1	lincRNA	764	0	0	0	0	http://asia.ensembl.org/Mus_musculus/Transcript/Idhistory?t=ENSMUST00000173637
ENSMUST00000173648.1	antisense	ENSMUSG00000092474.1	antisense	1031	0	0	0	0	http://asia.ensembl.org/Mus_musculus/Transcript/Idhistory?t=ENSMUST00000173648
ENSMUST00000173683.1	processed_transcript	ENSMUSG00000092218.1	processed_transcript	203	0	0	0	0	http://asia.ensembl.org/Mus_musculus/Transcript/Idhistory?t=ENSMUST00000173683
ENSMUST00000173695.1	antisense	ENSMUSG00000092500.1	antisense	665	0	0	0	0	http://asia.ensembl.org/Mus_musculus/Transcript/Idhistory?t=ENSMUST00000173695
ENSMUST00000173738.1	lincRNA	ENSMUSG00000092503.1	lincRNA	231	0	0	0	0	http://asia.ensembl.org/Mus_musculus/Transcript/Idhistory?t=ENSMUST00000173738
ENSMUST00000173770.2	antisense	ENSMUSG00000092550.2	antisense	523	0	0	0	0	http://asia.ensembl.org/Mus_musculus/Transcript/Idhistory?t=ENSMUST00000173770
ENSMUST00000173799.1	antisense	ENSMUSG00000092469.1	antisense	690	0	0	0	2	http://asia.ensembl.org/Mus_musculus/Transcript/Idhistory?t=ENSMUST00000173799
ENSMUST00000173825.3	lincRNA	ENSMUSG00000092576.3	lincRNA	680	0	0	0	1	http://asia.ensembl.org/Mus_musculus/Transcript/Idhistory?t=ENSMUST00000173825
ENSMUST00000173827.1	antisense	ENSMUSG00000085702.8	antisense	826	0	0	0	0	http://asia.ensembl.org/Mus_musculus/Transcript/Idhistory?t=ENSMUST00000173827
ENSMUST00000173840.1	lincRNA	ENSMUSG00000092219.1	lincRNA	735	0	0	0	0	http://asia.ensembl.org/Mus_musculus/Transcript/Idhistory?t=ENSMUST00000173840
ENSMUST00000173847.1	antisense	ENSMUSG00000092286.1	antisense	1662	17	8	25	15	http://asia.ensembl.org/Mus_musculus/Transcript/Idhistory?t=ENSMUST00000173847
ENSMUST00000173856.1	antisense	ENSMUSG00000092627.2	processed_transcript	1372	10	9	3	17	http://asia.ensembl.org/Mus_musculus/Transcript/Idhistory?t=ENSMUST00000173856
ENSMUST00000173965.7	antisense	ENSMUSG00000092354.7	antisense	707	10	4	11	6	http://asia.ensembl.org/Mus_musculus/Transcript/Idhistory?t=ENSMUST00000173965
ENSMUST00000173978.1	antisense	ENSMUSG00000092323.1	antisense	3000	3	6	2	3	http://asia.ensembl.org/Mus_musculus/Transcript/Idhistory?t=ENSMUST00000173978
ENSMUST00000173980.1	antisense	ENSMUSG00000078143.3	antisense	621	24	23	24	32	http://asia.ensembl.org/Mus_musculus/Transcript/Idhistory?t=ENSMUST00000173980
ENSMUST00000173993.1	antisense	ENSMUSG00000092418.1	antisense	423	0	1	0	0	http://asia.ensembl.org/Mus_musculus/Transcript/Idhistory?t=ENSMUST00000173993
ENSMUST00000174002.1	processed_transcript	ENSMUSG00000092495.1	processed_transcript	229	32	15	36	28	http://asia.ensembl.org/Mus_musculus/Transcript/Idhistory?t=ENSMUST00000174002
ENSMUST00000174014.2	sense_intronic	ENSMUSG00000092258.2	sense_intronic	648	12	17	22	24	http://asia.ensembl.org/Mus_musculus/Transcript/Idhistory?t=ENSMUST00000174014
ENSMUST00000174032.2	antisense	ENSMUSG00000092625.2	antisense	621	11	17	8	7	http://asia.ensembl.org/Mus_musculus/Transcript/Idhistory?t=ENSMUST00000174032
ENSMUST00000174100.1	processed_transcript	ENSMUSG00000092255.1	processed_transcript	1138	0	0	0	0	http://asia.ensembl.org/Mus_musculus/Transcript/Idhistory?t=ENSMUST00000174100
ENSMUST00000174167.1	processed_transcript	ENSMUSG00000092384.7	processed_transcript	367	6	6	19	9	http://asia.ensembl.org/Mus_musculus/Transcript/Idhistory?t=ENSMUST00000174167
ENSMUST00000174168.1	antisense	ENSMUSG00000092591.1	processed_transcript	820	0	0	0	0	http://asia.ensembl.org/Mus_musculus/Transcript/Idhistory?t=ENSMUST00000174168
ENSMUST00000174283.1	processed_transcript	ENSMUSG00000092272.1	processed_transcript	2210	1	0	0	0	http://asia.ensembl.org/Mus_musculus/Transcript/Idhistory?t=ENSMUST00000174283
ENSMUST00000174312.1	antisense	ENSMUSG00000092354.7	antisense	619	12	3	11	9	http://asia.ensembl.org/Mus_musculus/Transcript/Idhistory?t=ENSMUST00000174312
ENSMUST00000174440.1	lincRNA	ENSMUSG00000092242.1	lincRNA	4824	11	12	25	17	http://asia.ensembl.org/Mus_musculus/Transcript/Idhistory?t=ENSMUST00000174440
ENSMUST00000174528.7	antisense	ENSMUSG00000092354.7	antisense	791	7	21	19	19	http://asia.ensembl.org/Mus_musculus/Transcript/Idhistory?t=ENSMUST00000174528
ENSMUST00000174530.1	processed_transcript	ENSMUSG00000090370.3	processed_transcript	1609	67	75	90	85	http://asia.ensembl.org/Mus_musculus/Transcript/Idhistory?t=ENSMUST00000174530
ENSMUST00000174568.1	processed_transcript	ENSMUSG00000092626.1	processed_transcript	663	0	0	1	0	http://asia.ensembl.org/Mus_musculus/Transcript/Idhistory?t=ENSMUST00000174568
ENSMUST00000174600.1	lincRNA	ENSMUSG00000092525.1	lincRNA	305	0	0	0	0	http://asia.ensembl.org/Mus_musculus/Transcript/Idhistory?t=ENSMUST00000174600
ENSMUST00000174621.1	sense_intronic	ENSMUSG00000092266.1	sense_intronic	321	0	0	1	2	http://asia.ensembl.org/Mus_musculus/Transcript/Idhistory?t=ENSMUST00000174621
ENSMUST00000174630.1	lincRNA	ENSMUSG00000092600.1	lincRNA	492	0	0	0	0	http://asia.ensembl.org/Mus_musculus/Transcript/Idhistory?t=ENSMUST00000174630
ENSMUST00000174654.1	processed_transcript	ENSMUSG00000092190.1	processed_transcript	331	5	6	9	4	http://asia.ensembl.org/Mus_musculus/Transcript/Idhistory?t=ENSMUST00000174654
ENSMUST00000174690.1	processed_transcript	ENSMUSG00000092455.1	processed_transcript	385	0	0	0	0	http://asia.ensembl.org/Mus_musculus/Transcript/Idhistory?t=ENSMUST00000174690
ENSMUST00000174728.2	antisense	ENSMUSG00000092365.2	antisense	978	0	0	0	0	http://asia.ensembl.org/Mus_musculus/Transcript/Idhistory?t=ENSMUST00000174728
ENSMUST00000174738.1	antisense	ENSMUSG00000092405.1	antisense	687	16	20	24	26	http://asia.ensembl.org/Mus_musculus/Transcript/Idhistory?t=ENSMUST00000174738
ENSMUST00000174756.1	antisense	ENSMUSG00000092395.1	antisense	366	122	131	160	181	http://asia.ensembl.org/Mus_musculus/Transcript/Idhistory?t=ENSMUST00000174756
ENSMUST00000174760.1	processed_transcript	ENSMUSG00000092185.1	processed_transcript	484	0	0	1	0	http://asia.ensembl.org/Mus_musculus/Transcript/Idhistory?t=ENSMUST00000174760
ENSMUST00000174784.1	processed_transcript	ENSMUSG00000092267.1	processed_transcript	425	130	97	113	126	http://asia.ensembl.org/Mus_musculus/Transcript/Idhistory?t=ENSMUST00000174784
ENSMUST00000174821.1	processed_transcript	ENSMUSG00000092220.1	processed_transcript	802	0	1	1	2	http://asia.ensembl.org/Mus_musculus/Transcript/Idhistory?t=ENSMUST00000174821
ENSMUST00000174861.1	antisense	ENSMUSG00000092482.1	antisense	1373	1	0	1	4	http://asia.ensembl.org/Mus_musculus/Transcript/Idhistory?t=ENSMUST00000174861
ENSMUST00000174864.1	antisense	ENSMUSG00000092354.7	antisense	787	12	10	14	9	http://asia.ensembl.org/Mus_musculus/Transcript/Idhistory?t=ENSMUST00000174864
ENSMUST00000174884.1	sense_intronic	ENSMUSG00000092559.1	sense_intronic	263	0	0	0	0	http://asia.ensembl.org/Mus_musculus/Transcript/Idhistory?t=ENSMUST00000174884
ENSMUST00000175668.1	antisense	ENSMUSG00000093622.1	antisense	385	0	0	3	0	http://asia.ensembl.org/Mus_musculus/Transcript/Idhistory?t=ENSMUST00000175668
ENSMUST00000175690.1	processed_transcript	ENSMUSG00000093768.1	processed_transcript	198	1	1	0	4	http://asia.ensembl.org/Mus_musculus/Transcript/Idhistory?t=ENSMUST00000175690
ENSMUST00000175699.1	lincRNA	ENSMUSG00000093387.1	lincRNA	686	3	3	4	1	http://asia.ensembl.org/Mus_musculus/Transcript/Idhistory?t=ENSMUST00000175699
ENSMUST00000175723.1	antisense	ENSMUSG00000093516.1	antisense	494	0	0	0	0	http://asia.ensembl.org/Mus_musculus/Transcript/Idhistory?t=ENSMUST00000175723
ENSMUST00000175729.1	antisense	ENSMUSG00000093749.1	antisense	1186	0	1	1	3	http://asia.ensembl.org/Mus_musculus/Transcript/Idhistory?t=ENSMUST00000175729
ENSMUST00000175753.2	lincRNA	ENSMUSG00000098292.1	lincRNA	2936	0	2	4	4	http://asia.ensembl.org/Mus_musculus/Transcript/Idhistory?t=ENSMUST00000175753
ENSMUST00000175796.1	processed_transcript	ENSMUSG00000093410.1	processed_transcript	550	0	1	0	0	http://asia.ensembl.org/Mus_musculus/Transcript/Idhistory?t=ENSMUST00000175796
ENSMUST00000175846.1	antisense	ENSMUSG00000093697.1	antisense	535	0	0	0	0	http://asia.ensembl.org/Mus_musculus/Transcript/Idhistory?t=ENSMUST00000175846
ENSMUST00000175854.2	antisense	ENSMUSG00000093540.2	antisense	1288	7	2	6	7	http://asia.ensembl.org/Mus_musculus/Transcript/Idhistory?t=ENSMUST00000175854
ENSMUST00000176020.1	antisense	ENSMUSG00000093721.1	antisense	4094	0	0	0	0	http://asia.ensembl.org/Mus_musculus/Transcript/Idhistory?t=ENSMUST00000176020
ENSMUST00000176061.1	lincRNA	ENSMUSG00000093682.1	lincRNA	503	0	2	4	5	http://asia.ensembl.org/Mus_musculus/Transcript/Idhistory?t=ENSMUST00000176061
ENSMUST00000176069.1	antisense	ENSMUSG00000093556.1	antisense	615	0	2	0	0	http://asia.ensembl.org/Mus_musculus/Transcript/Idhistory?t=ENSMUST00000176069
ENSMUST00000176106.1	processed_transcript	ENSMUSG00000093753.1	processed_transcript	741	0	0	0	0	http://asia.ensembl.org/Mus_musculus/Transcript/Idhistory?t=ENSMUST00000176106
ENSMUST00000176201.1	lincRNA	ENSMUSG00000093594.1	lincRNA	2516	9	9	10	22	http://asia.ensembl.org/Mus_musculus/Transcript/Idhistory?t=ENSMUST00000176201
ENSMUST00000176338.1	sense_overlapping	ENSMUSG00000093394.1	sense_overlapping	485	2	0	0	1	http://asia.ensembl.org/Mus_musculus/Transcript/Idhistory?t=ENSMUST00000176338
ENSMUST00000176344.1	processed_transcript	ENSMUSG00000093497.1	processed_transcript	435	0	0	0	0	http://asia.ensembl.org/Mus_musculus/Transcript/Idhistory?t=ENSMUST00000176344
ENSMUST00000176387.1	sense_overlapping	ENSMUSG00000093677.1	sense_overlapping	1491	31	48	36	44	http://asia.ensembl.org/Mus_musculus/Transcript/Idhistory?t=ENSMUST00000176387
ENSMUST00000176396.1	antisense	ENSMUSG00000093400.1	antisense	857	0	0	0	0	http://asia.ensembl.org/Mus_musculus/Transcript/Idhistory?t=ENSMUST00000176396
ENSMUST00000176406.1	lincRNA	ENSMUSG00000093573.1	lincRNA	587	0	0	0	0	http://asia.ensembl.org/Mus_musculus/Transcript/Idhistory?t=ENSMUST00000176406
ENSMUST00000176549.1	antisense	ENSMUSG00000093514.3	antisense	443	1	0	1	2	http://asia.ensembl.org/Mus_musculus/Transcript/Idhistory?t=ENSMUST00000176549
ENSMUST00000176552.1	sense_intronic	ENSMUSG00000093465.1	sense_intronic	3517	0	1	1	3	http://asia.ensembl.org/Mus_musculus/Transcript/Idhistory?t=ENSMUST00000176552
ENSMUST00000176569.2	antisense	ENSMUSG00000093424.3	antisense	555	9	3	9	11	http://asia.ensembl.org/Mus_musculus/Transcript/Idhistory?t=ENSMUST00000176569
ENSMUST00000176599.1	antisense	ENSMUSG00000093467.1	antisense	604	78	68	61	71	http://asia.ensembl.org/Mus_musculus/Transcript/Idhistory?t=ENSMUST00000176599
ENSMUST00000176618.1	sense_overlapping	ENSMUSG00000093394.1	sense_overlapping	1234	3	0	2	1	http://asia.ensembl.org/Mus_musculus/Transcript/Idhistory?t=ENSMUST00000176618
ENSMUST00000176647.1	antisense	ENSMUSG00000093378.2	antisense	474	0	0	0	0	http://asia.ensembl.org/Mus_musculus/Transcript/Idhistory?t=ENSMUST00000176647
ENSMUST00000176654.1	lincRNA	ENSMUSG00000093380.1	lincRNA	489	0	0	0	0	http://asia.ensembl.org/Mus_musculus/Transcript/Idhistory?t=ENSMUST00000176654
ENSMUST00000176703.2	antisense	ENSMUSG00000047807.10	antisense	2104	3	1	1	1	http://asia.ensembl.org/Mus_musculus/Transcript/Idhistory?t=ENSMUST00000176703
ENSMUST00000176721.1	sense_overlapping	ENSMUSG00000093673.1	sense_overlapping	2063	2	6	4	6	http://asia.ensembl.org/Mus_musculus/Transcript/Idhistory?t=ENSMUST00000176721
ENSMUST00000176742.1	antisense	ENSMUSG00000093553.1	antisense	2831	134	136	166	195	http://asia.ensembl.org/Mus_musculus/Transcript/Idhistory?t=ENSMUST00000176742
ENSMUST00000176749.2	antisense	ENSMUSG00000093502.2	antisense	2206	6	4	5	6	http://asia.ensembl.org/Mus_musculus/Transcript/Idhistory?t=ENSMUST00000176749
ENSMUST00000176760.1	antisense	ENSMUSG00000093577.1	antisense	2427	93	160	132	155	http://asia.ensembl.org/Mus_musculus/Transcript/Idhistory?t=ENSMUST00000176760
ENSMUST00000176779.1	processed_transcript	ENSMUSG00000093458.1	processed_transcript	512	0	0	0	0	http://asia.ensembl.org/Mus_musculus/Transcript/Idhistory?t=ENSMUST00000176779
ENSMUST00000176881.1	antisense	ENSMUSG00000093511.1	antisense	789	33	36	55	56	http://asia.ensembl.org/Mus_musculus/Transcript/Idhistory?t=ENSMUST00000176881
ENSMUST00000176972.1	lincRNA	ENSMUSG00000093771.1	lincRNA	387	0	0	0	0	http://asia.ensembl.org/Mus_musculus/Transcript/Idhistory?t=ENSMUST00000176972
ENSMUST00000177012.7	antisense	ENSMUSG00000087667.8	antisense	640	1	1	3	5	http://asia.ensembl.org/Mus_musculus/Transcript/Idhistory?t=ENSMUST00000177012
ENSMUST00000177065.1	lincRNA	ENSMUSG00000093489.1	lincRNA	698	0	0	0	0	http://asia.ensembl.org/Mus_musculus/Transcript/Idhistory?t=ENSMUST00000177065
ENSMUST00000177082.1	lincRNA	ENSMUSG00000093658.1	lincRNA	717	0	0	0	0	http://asia.ensembl.org/Mus_musculus/Transcript/Idhistory?t=ENSMUST00000177082
ENSMUST00000177127.1	processed_transcript	ENSMUSG00000093386.1	processed_transcript	977	0	0	0	0	http://asia.ensembl.org/Mus_musculus/Transcript/Idhistory?t=ENSMUST00000177127
ENSMUST00000177166.1	sense_overlapping	ENSMUSG00000093394.1	sense_overlapping	730	2	0	0	1	http://asia.ensembl.org/Mus_musculus/Transcript/Idhistory?t=ENSMUST00000177166
ENSMUST00000177239.2	antisense	ENSMUSG00000093650.2	antisense	5697	13	1	0	2	http://asia.ensembl.org/Mus_musculus/Transcript/Idhistory?t=ENSMUST00000177239
ENSMUST00000177251.1	antisense	ENSMUSG00000093739.1	antisense	681	8	9	5	14	http://asia.ensembl.org/Mus_musculus/Transcript/Idhistory?t=ENSMUST00000177251
ENSMUST00000177268.1	antisense	ENSMUSG00000093650.2	antisense	1627	5	0	0	0	http://asia.ensembl.org/Mus_musculus/Transcript/Idhistory?t=ENSMUST00000177268
ENSMUST00000177278.1	sense_intronic	ENSMUSG00000093559.1	sense_intronic	1921	1	0	0	0	http://asia.ensembl.org/Mus_musculus/Transcript/Idhistory?t=ENSMUST00000177278
ENSMUST00000177284.1	antisense	ENSMUSG00000093590.1	antisense	322	0	0	0	0	http://asia.ensembl.org/Mus_musculus/Transcript/Idhistory?t=ENSMUST00000177284
ENSMUST00000177332.1	lincRNA	ENSMUSG00000093658.1	lincRNA	758	0	0	0	0	http://asia.ensembl.org/Mus_musculus/Transcript/Idhistory?t=ENSMUST00000177332
ENSMUST00000177351.2	antisense	ENSMUSG00000093538.2	antisense	714	0	0	1	0	http://asia.ensembl.org/Mus_musculus/Transcript/Idhistory?t=ENSMUST00000177351
ENSMUST00000177363.1	antisense	ENSMUSG00000093656.1	antisense	3215	7	10	12	14	http://asia.ensembl.org/Mus_musculus/Transcript/Idhistory?t=ENSMUST00000177363
ENSMUST00000177552.1	lincRNA	ENSMUSG00000095968.2	lincRNA	498	0	0	0	0	http://asia.ensembl.org/Mus_musculus/Transcript/Idhistory?t=ENSMUST00000177552
ENSMUST00000177682.2	antisense	ENSMUSG00000079528.9	antisense	437	0	0	0	0	http://asia.ensembl.org/Mus_musculus/Transcript/Idhistory?t=ENSMUST00000177682
ENSMUST00000177683.1	lincRNA	ENSMUSG00000096318.1	lincRNA	1149	0	0	0	0	http://asia.ensembl.org/Mus_musculus/Transcript/Idhistory?t=ENSMUST00000177683
ENSMUST00000177724.1	lincRNA	ENSMUSG00000095008.1	lincRNA	1150	0	0	0	0	http://asia.ensembl.org/Mus_musculus/Transcript/Idhistory?t=ENSMUST00000177724
ENSMUST00000177791.1	lincRNA	ENSMUSG00000094064.2	lincRNA	498	0	0	0	0	http://asia.ensembl.org/Mus_musculus/Transcript/Idhistory?t=ENSMUST00000177791
ENSMUST00000177831.1	antisense	ENSMUSG00000096111.7	antisense	666	2	2	2	2	http://asia.ensembl.org/Mus_musculus/Transcript/Idhistory?t=ENSMUST00000177831
ENSMUST00000177888.1	lincRNA	ENSMUSG00000094444.2	lincRNA	498	0	0	0	0	http://asia.ensembl.org/Mus_musculus/Transcript/Idhistory?t=ENSMUST00000177888
ENSMUST00000177925.1	lincRNA	ENSMUSG00000094232.2	lincRNA	498	0	0	0	0	http://asia.ensembl.org/Mus_musculus/Transcript/Idhistory?t=ENSMUST00000177925
ENSMUST00000178043.1	antisense	ENSMUSG00000095348.1	antisense	3539	0	0	0	0	http://asia.ensembl.org/Mus_musculus/Transcript/Idhistory?t=ENSMUST00000178043
ENSMUST00000178129.1	processed_transcript	ENSMUSG00000096751.3	processed_transcript	2724	0	6	5	4	http://asia.ensembl.org/Mus_musculus/Transcript/Idhistory?t=ENSMUST00000178129
ENSMUST00000178144.1	lincRNA	ENSMUSG00000094342.2	lincRNA	498	0	0	0	0	http://asia.ensembl.org/Mus_musculus/Transcript/Idhistory?t=ENSMUST00000178144
ENSMUST00000178227.5	antisense	ENSMUSG00000094230.5	antisense	1068	0	0	0	0	http://asia.ensembl.org/Mus_musculus/Transcript/Idhistory?t=ENSMUST00000178227
ENSMUST00000178249.1	lincRNA	ENSMUSG00000096711.2	lincRNA	498	0	0	0	0	http://asia.ensembl.org/Mus_musculus/Transcript/Idhistory?t=ENSMUST00000178249
ENSMUST00000178390.1	lincRNA	ENSMUSG00000094540.1	lincRNA	1149	0	0	0	0	http://asia.ensembl.org/Mus_musculus/Transcript/Idhistory?t=ENSMUST00000178390
ENSMUST00000178432.1	lincRNA	ENSMUSG00000078891.4	lincRNA	192	0	1	1	0	http://asia.ensembl.org/Mus_musculus/Transcript/Idhistory?t=ENSMUST00000178432
ENSMUST00000178452.1	lincRNA	ENSMUSG00000095433.2	lincRNA	498	0	0	0	0	http://asia.ensembl.org/Mus_musculus/Transcript/Idhistory?t=ENSMUST00000178452
ENSMUST00000178495.1	lincRNA	ENSMUSG00000094829.2	lincRNA	468	0	0	0	0	http://asia.ensembl.org/Mus_musculus/Transcript/Idhistory?t=ENSMUST00000178495
ENSMUST00000178584.1	lincRNA	ENSMUSG00000095651.1	lincRNA	2583	3	1	1	5	http://asia.ensembl.org/Mus_musculus/Transcript/Idhistory?t=ENSMUST00000178584
ENSMUST00000178608.1	lincRNA	ENSMUSG00000095283.1	lincRNA	1150	0	0	0	0	http://asia.ensembl.org/Mus_musculus/Transcript/Idhistory?t=ENSMUST00000178608
ENSMUST00000178667.1	lincRNA	ENSMUSG00000096796.1	lincRNA	659	0	0	0	0	http://asia.ensembl.org/Mus_musculus/Transcript/Idhistory?t=ENSMUST00000178667
ENSMUST00000178692.1	lincRNA	ENSMUSG00000096777.2	lincRNA	498	0	0	0	0	http://asia.ensembl.org/Mus_musculus/Transcript/Idhistory?t=ENSMUST00000178692
ENSMUST00000178699.1	antisense	ENSMUSG00000095913.1	antisense	663	46	42	59	71	http://asia.ensembl.org/Mus_musculus/Transcript/Idhistory?t=ENSMUST00000178699
ENSMUST00000178769.1	antisense	ENSMUSG00000074763.5	antisense	387	0	0	0	0	http://asia.ensembl.org/Mus_musculus/Transcript/Idhistory?t=ENSMUST00000178769
ENSMUST00000178771.1	lincRNA	ENSMUSG00000095553.2	lincRNA	498	0	0	0	0	http://asia.ensembl.org/Mus_musculus/Transcript/Idhistory?t=ENSMUST00000178771
ENSMUST00000178865.1	lincRNA	ENSMUSG00000095725.2	lincRNA	498	0	0	0	0	http://asia.ensembl.org/Mus_musculus/Transcript/Idhistory?t=ENSMUST00000178865
ENSMUST00000178906.1	antisense	ENSMUSG00000095258.1	antisense	3539	3	0	0	1	http://asia.ensembl.org/Mus_musculus/Transcript/Idhistory?t=ENSMUST00000178906
ENSMUST00000178920.1	lincRNA	ENSMUSG00000095123.1	lincRNA	4838	440	360	453	433	http://asia.ensembl.org/Mus_musculus/Transcript/Idhistory?t=ENSMUST00000178920
ENSMUST00000178938.1	antisense	ENSMUSG00000095174.1	antisense	545	0	0	0	1	http://asia.ensembl.org/Mus_musculus/Transcript/Idhistory?t=ENSMUST00000178938
ENSMUST00000178941.1	lincRNA	ENSMUSG00000096532.2	lincRNA	498	0	0	0	0	http://asia.ensembl.org/Mus_musculus/Transcript/Idhistory?t=ENSMUST00000178941
ENSMUST00000178990.1	antisense	ENSMUSG00000091154.2	antisense	666	6	5	7	6	http://asia.ensembl.org/Mus_musculus/Transcript/Idhistory?t=ENSMUST00000178990
ENSMUST00000179135.1	lincRNA	ENSMUSG00000094288.1	lincRNA	1150	0	0	0	0	http://asia.ensembl.org/Mus_musculus/Transcript/Idhistory?t=ENSMUST00000179135
ENSMUST00000179170.1	lincRNA	ENSMUSG00000094991.2	lincRNA	516	0	0	0	0	http://asia.ensembl.org/Mus_musculus/Transcript/Idhistory?t=ENSMUST00000179170
ENSMUST00000179255.1	pseudogene	ENSMUSG00000096870.2	TEC	360	0	0	0	0	http://asia.ensembl.org/Mus_musculus/Transcript/Idhistory?t=ENSMUST00000179255
ENSMUST00000179257.1	TEC	ENSMUSG00000094832.1	TEC	3073	9	3	9	5	http://asia.ensembl.org/Mus_musculus/Transcript/Idhistory?t=ENSMUST00000179257
ENSMUST00000179261.1	lincRNA	ENSMUSG00000094999.2	lincRNA	468	0	0	0	0	http://asia.ensembl.org/Mus_musculus/Transcript/Idhistory?t=ENSMUST00000179261
ENSMUST00000179359.1	lincRNA	ENSMUSG00000094675.1	lincRNA	1149	0	0	0	0	http://asia.ensembl.org/Mus_musculus/Transcript/Idhistory?t=ENSMUST00000179359
ENSMUST00000179462.1	pseudogene	ENSMUSG00000095279.2	lincRNA	348	0	0	0	0	http://asia.ensembl.org/Mus_musculus/Transcript/Idhistory?t=ENSMUST00000179462
ENSMUST00000179529.1	lincRNA	ENSMUSG00000095420.1	lincRNA	1150	0	0	0	0	http://asia.ensembl.org/Mus_musculus/Transcript/Idhistory?t=ENSMUST00000179529
ENSMUST00000179575.7	antisense	ENSMUSG00000096111.7	antisense	575	0	0	0	0	http://asia.ensembl.org/Mus_musculus/Transcript/Idhistory?t=ENSMUST00000179575
ENSMUST00000179646.1	lincRNA	ENSMUSG00000095345.2	lincRNA	498	0	0	0	0	http://asia.ensembl.org/Mus_musculus/Transcript/Idhistory?t=ENSMUST00000179646
ENSMUST00000179676.1	sense_intronic	ENSMUSG00000093858.1	sense_intronic	2138	1	2	2	1	http://asia.ensembl.org/Mus_musculus/Transcript/Idhistory?t=ENSMUST00000179676
ENSMUST00000179833.1	antisense	ENSMUSG00000094712.1	antisense	573	0	0	0	0	http://asia.ensembl.org/Mus_musculus/Transcript/Idhistory?t=ENSMUST00000179833
ENSMUST00000180031.1	antisense	ENSMUSG00000096052.1	antisense	498	0	0	1	3	http://asia.ensembl.org/Mus_musculus/Transcript/Idhistory?t=ENSMUST00000180031
ENSMUST00000180032.1	lincRNA	ENSMUSG00000096327.1	lincRNA	143	0	0	0	0	http://asia.ensembl.org/Mus_musculus/Transcript/Idhistory?t=ENSMUST00000180032
ENSMUST00000180074.1	lincRNA	ENSMUSG00000096272.2	lincRNA	498	0	0	0	0	http://asia.ensembl.org/Mus_musculus/Transcript/Idhistory?t=ENSMUST00000180074
ENSMUST00000180128.1	lincRNA	ENSMUSG00000096698.2	lincRNA	498	0	0	0	0	http://asia.ensembl.org/Mus_musculus/Transcript/Idhistory?t=ENSMUST00000180128
ENSMUST00000180134.1	lincRNA	ENSMUSG00000095626.2	lincRNA	498	0	0	0	0	http://asia.ensembl.org/Mus_musculus/Transcript/Idhistory?t=ENSMUST00000180134
ENSMUST00000180175.1	lincRNA	ENSMUSG00000095192.2	lincRNA	498	0	0	0	0	http://asia.ensembl.org/Mus_musculus/Transcript/Idhistory?t=ENSMUST00000180175
ENSMUST00000180187.1	lincRNA	ENSMUSG00000100006.1	lincRNA	337	0	0	0	0	http://asia.ensembl.org/Mus_musculus/Transcript/Idhistory?t=ENSMUST00000180187
ENSMUST00000180309.1	antisense	ENSMUSG00000096111.7	antisense	561	0	1	0	0	http://asia.ensembl.org/Mus_musculus/Transcript/Idhistory?t=ENSMUST00000180309
ENSMUST00000180357.1	antisense	ENSMUSG00000096008.1	antisense	573	0	0	0	0	http://asia.ensembl.org/Mus_musculus/Transcript/Idhistory?t=ENSMUST00000180357
ENSMUST00000180381.1	lincRNA	ENSMUSG00000097340.1	lincRNA	4429	77	93	99	113	http://asia.ensembl.org/Mus_musculus/Transcript/Idhistory?t=ENSMUST00000180381
ENSMUST00000180383.1	lincRNA	ENSMUSG00000097189.1	lincRNA	1094	7	10	7	8	http://asia.ensembl.org/Mus_musculus/Transcript/Idhistory?t=ENSMUST00000180383
ENSMUST00000180386.1	lincRNA	ENSMUSG00000097240.1	lincRNA	3909	23	25	18	15	http://asia.ensembl.org/Mus_musculus/Transcript/Idhistory?t=ENSMUST00000180386
ENSMUST00000180389.1	lincRNA	ENSMUSG00000097176.1	lincRNA	993	1	1	1	3	http://asia.ensembl.org/Mus_musculus/Transcript/Idhistory?t=ENSMUST00000180389
ENSMUST00000180395.1	lincRNA	ENSMUSG00000097364.1	lincRNA	3220	0	0	0	1	http://asia.ensembl.org/Mus_musculus/Transcript/Idhistory?t=ENSMUST00000180395
ENSMUST00000180396.1	lincRNA	ENSMUSG00000097346.1	lincRNA	1073	3	1	2	1	http://asia.ensembl.org/Mus_musculus/Transcript/Idhistory?t=ENSMUST00000180396
ENSMUST00000180399.7	processed_transcript	ENSMUSG00000097218.7	processed_transcript	677	0	0	0	0	http://asia.ensembl.org/Mus_musculus/Transcript/Idhistory?t=ENSMUST00000180399
ENSMUST00000180401.1	lincRNA	ENSMUSG00000097332.1	lincRNA	588	3	0	0	0	http://asia.ensembl.org/Mus_musculus/Transcript/Idhistory?t=ENSMUST00000180401
ENSMUST00000180403.1	lincRNA	ENSMUSG00000097849.1	lincRNA	1101	0	0	0	0	http://asia.ensembl.org/Mus_musculus/Transcript/Idhistory?t=ENSMUST00000180403
ENSMUST00000180410.1	lincRNA	ENSMUSG00000097026.1	lincRNA	6243	332	391	460	475	http://asia.ensembl.org/Mus_musculus/Transcript/Idhistory?t=ENSMUST00000180410
ENSMUST00000180411.2	sense_intronic	ENSMUSG00000097042.2	sense_intronic	2311	152	127	206	160	http://asia.ensembl.org/Mus_musculus/Transcript/Idhistory?t=ENSMUST00000180411
ENSMUST00000180413.1	processed_transcript	ENSMUSG00000096967.3	processed_transcript	700	25	11	26	29	http://asia.ensembl.org/Mus_musculus/Transcript/Idhistory?t=ENSMUST00000180413
ENSMUST00000180416.1	lincRNA	ENSMUSG00000097582.1	lincRNA	1948	260	281	251	304	http://asia.ensembl.org/Mus_musculus/Transcript/Idhistory?t=ENSMUST00000180416
ENSMUST00000180418.1	lincRNA	ENSMUSG00000097232.1	lincRNA	705	0	0	3	0	http://asia.ensembl.org/Mus_musculus/Transcript/Idhistory?t=ENSMUST00000180418
ENSMUST00000180425.1	TEC	ENSMUSG00000097464.1	TEC	1236	9	9	6	8	http://asia.ensembl.org/Mus_musculus/Transcript/Idhistory?t=ENSMUST00000180425
ENSMUST00000180427.1	lincRNA	ENSMUSG00000097927.1	lincRNA	2658	0	0	0	0	http://asia.ensembl.org/Mus_musculus/Transcript/Idhistory?t=ENSMUST00000180427
ENSMUST00000180428.2	lincRNA	ENSMUSG00000097035.2	lincRNA	688	4	7	17	9	http://asia.ensembl.org/Mus_musculus/Transcript/Idhistory?t=ENSMUST00000180428
ENSMUST00000180431.1	lincRNA	ENSMUSG00000097135.1	lincRNA	3306	1	0	1	1	http://asia.ensembl.org/Mus_musculus/Transcript/Idhistory?t=ENSMUST00000180431
ENSMUST00000180434.1	lincRNA	ENSMUSG00000097090.1	lincRNA	1650	25	35	55	39	http://asia.ensembl.org/Mus_musculus/Transcript/Idhistory?t=ENSMUST00000180434
ENSMUST00000180437.7	lincRNA	ENSMUSG00000097420.7	lincRNA	1991	0	0	0	0	http://asia.ensembl.org/Mus_musculus/Transcript/Idhistory?t=ENSMUST00000180437
ENSMUST00000180443.2	antisense	ENSMUSG00000097887.2	antisense	1235	3	1	1	3	http://asia.ensembl.org/Mus_musculus/Transcript/Idhistory?t=ENSMUST00000180443
ENSMUST00000180462.1	processed_transcript	ENSMUSG00000097447.7	processed_transcript	1293	0	0	0	0	http://asia.ensembl.org/Mus_musculus/Transcript/Idhistory?t=ENSMUST00000180462
ENSMUST00000180466.1	lincRNA	ENSMUSG00000097136.1	lincRNA	3429	3	4	3	3	http://asia.ensembl.org/Mus_musculus/Transcript/Idhistory?t=ENSMUST00000180466
ENSMUST00000180467.1	lincRNA	ENSMUSG00000097912.1	lincRNA	1189	4	1	4	5	http://asia.ensembl.org/Mus_musculus/Transcript/Idhistory?t=ENSMUST00000180467
ENSMUST00000180469.1	antisense	ENSMUSG00000097256.1	antisense	619	0	0	1	0	http://asia.ensembl.org/Mus_musculus/Transcript/Idhistory?t=ENSMUST00000180469
ENSMUST00000180472.1	antisense	ENSMUSG00000097250.1	antisense	1082	6	7	14	5	http://asia.ensembl.org/Mus_musculus/Transcript/Idhistory?t=ENSMUST00000180472
ENSMUST00000180479.1	lincRNA	ENSMUSG00000097770.1	lincRNA	1872	4	3	8	3	http://asia.ensembl.org/Mus_musculus/Transcript/Idhistory?t=ENSMUST00000180479
ENSMUST00000180482.1	lincRNA	ENSMUSG00000097718.1	lincRNA	2526	139	153	197	186	http://asia.ensembl.org/Mus_musculus/Transcript/Idhistory?t=ENSMUST00000180482
ENSMUST00000180485.1	lincRNA	ENSMUSG00000097914.1	lincRNA	911	3	2	1	0	http://asia.ensembl.org/Mus_musculus/Transcript/Idhistory?t=ENSMUST00000180485
ENSMUST00000180486.7	antisense	ENSMUSG00000097322.8	processed_transcript	2421	43	49	56	74	http://asia.ensembl.org/Mus_musculus/Transcript/Idhistory?t=ENSMUST00000180486
ENSMUST00000180492.1	lincRNA	ENSMUSG00000097289.1	lincRNA	1004	0	0	0	1	http://asia.ensembl.org/Mus_musculus/Transcript/Idhistory?t=ENSMUST00000180492
ENSMUST00000180496.1	antisense	ENSMUSG00000097315.1	antisense	1594	1	0	0	0	http://asia.ensembl.org/Mus_musculus/Transcript/Idhistory?t=ENSMUST00000180496
ENSMUST00000180501.1	processed_transcript	ENSMUSG00000097127.7	processed_transcript	676	0	0	0	0	http://asia.ensembl.org/Mus_musculus/Transcript/Idhistory?t=ENSMUST00000180501
ENSMUST00000180506.1	lincRNA	ENSMUSG00000096924.1	lincRNA	1164	12	2	8	18	http://asia.ensembl.org/Mus_musculus/Transcript/Idhistory?t=ENSMUST00000180506
ENSMUST00000180511.1	lincRNA	ENSMUSG00000097444.1	lincRNA	1466	0	2	3	4	http://asia.ensembl.org/Mus_musculus/Transcript/Idhistory?t=ENSMUST00000180511
ENSMUST00000180512.1	lincRNA	ENSMUSG00000097507.1	lincRNA	3498	16	15	32	32	http://asia.ensembl.org/Mus_musculus/Transcript/Idhistory?t=ENSMUST00000180512
ENSMUST00000180516.2	antisense	ENSMUSG00000097430.2	processed_transcript	2239	8	9	19	5	http://asia.ensembl.org/Mus_musculus/Transcript/Idhistory?t=ENSMUST00000180516
ENSMUST00000180523.1	lincRNA	ENSMUSG00000097698.1	lincRNA	1228	255	166	268	295	http://asia.ensembl.org/Mus_musculus/Transcript/Idhistory?t=ENSMUST00000180523
ENSMUST00000180527.1	lincRNA	ENSMUSG00000097831.1	lincRNA	2068	2	2	1	0	http://asia.ensembl.org/Mus_musculus/Transcript/Idhistory?t=ENSMUST00000180527
ENSMUST00000180530.1	lincRNA	ENSMUSG00000097666.1	lincRNA	1027	320	368	360	417	http://asia.ensembl.org/Mus_musculus/Transcript/Idhistory?t=ENSMUST00000180530
ENSMUST00000180538.1	lincRNA	ENSMUSG00000096996.1	lincRNA	2799	53	51	63	68	http://asia.ensembl.org/Mus_musculus/Transcript/Idhistory?t=ENSMUST00000180538
ENSMUST00000180550.1	lincRNA	ENSMUSG00000097748.1	lincRNA	1790	377	405	464	424	http://asia.ensembl.org/Mus_musculus/Transcript/Idhistory?t=ENSMUST00000180550
ENSMUST00000180551.1	lincRNA	ENSMUSG00000097474.1	lincRNA	3216	3	0	0	0	http://asia.ensembl.org/Mus_musculus/Transcript/Idhistory?t=ENSMUST00000180551
ENSMUST00000180553.1	lincRNA	ENSMUSG00000097598.1	lincRNA	1672	1	0	0	0	http://asia.ensembl.org/Mus_musculus/Transcript/Idhistory?t=ENSMUST00000180553
ENSMUST00000180562.1	lincRNA	ENSMUSG00000052368.2	lincRNA	1361	0	0	4	1	http://asia.ensembl.org/Mus_musculus/Transcript/Idhistory?t=ENSMUST00000180562
ENSMUST00000180570.1	antisense	ENSMUSG00000097573.2	antisense	2307	503	436	468	534	http://asia.ensembl.org/Mus_musculus/Transcript/Idhistory?t=ENSMUST00000180570
ENSMUST00000180581.1	lincRNA	ENSMUSG00000097173.1	lincRNA	934	0	0	1	0	http://asia.ensembl.org/Mus_musculus/Transcript/Idhistory?t=ENSMUST00000180581
ENSMUST00000180585.1	lincRNA	ENSMUSG00000097805.1	lincRNA	2197	0	0	0	3	http://asia.ensembl.org/Mus_musculus/Transcript/Idhistory?t=ENSMUST00000180585
ENSMUST00000180586.2	antisense	ENSMUSG00000097253.2	antisense	2237	40	39	36	39	http://asia.ensembl.org/Mus_musculus/Transcript/Idhistory?t=ENSMUST00000180586
ENSMUST00000180590.1	lincRNA	ENSMUSG00000097220.1	lincRNA	3189	17	17	6	20	http://asia.ensembl.org/Mus_musculus/Transcript/Idhistory?t=ENSMUST00000180590
ENSMUST00000180591.1	antisense	ENSMUSG00000097892.2	antisense	1219	22	29	22	28	http://asia.ensembl.org/Mus_musculus/Transcript/Idhistory?t=ENSMUST00000180591
ENSMUST00000180595.1	lincRNA	ENSMUSG00000097658.1	lincRNA	933	5	1	5	11	http://asia.ensembl.org/Mus_musculus/Transcript/Idhistory?t=ENSMUST00000180595
ENSMUST00000180599.1	lincRNA	ENSMUSG00000070342.3	lincRNA	4059	0	0	1	0	http://asia.ensembl.org/Mus_musculus/Transcript/Idhistory?t=ENSMUST00000180599
ENSMUST00000180602.7	processed_transcript	ENSMUSG00000097450.7	processed_transcript	677	0	0	0	0	http://asia.ensembl.org/Mus_musculus/Transcript/Idhistory?t=ENSMUST00000180602
ENSMUST00000180608.1	lincRNA	ENSMUSG00000097861.1	lincRNA	2040	76	62	76	75	http://asia.ensembl.org/Mus_musculus/Transcript/Idhistory?t=ENSMUST00000180608
ENSMUST00000180615.7	processed_transcript	ENSMUSG00000097822.7	processed_transcript	570	0	0	0	0	http://asia.ensembl.org/Mus_musculus/Transcript/Idhistory?t=ENSMUST00000180615
ENSMUST00000180632.1	lincRNA	ENSMUSG00000097261.2	lincRNA	699	2	4	1	0	http://asia.ensembl.org/Mus_musculus/Transcript/Idhistory?t=ENSMUST00000180632
ENSMUST00000180645.1	TEC	ENSMUSG00000097396.1	TEC	320	0	0	6	5	http://asia.ensembl.org/Mus_musculus/Transcript/Idhistory?t=ENSMUST00000180645
ENSMUST00000180653.2	antisense	ENSMUSG00000097525.2	antisense	1466	1	1	3	1	http://asia.ensembl.org/Mus_musculus/Transcript/Idhistory?t=ENSMUST00000180653
ENSMUST00000180656.1	lincRNA	ENSMUSG00000097033.1	lincRNA	5128	376	301	358	357	http://asia.ensembl.org/Mus_musculus/Transcript/Idhistory?t=ENSMUST00000180656
ENSMUST00000180662.1	lincRNA	ENSMUSG00000097794.1	lincRNA	1109	13	17	21	23	http://asia.ensembl.org/Mus_musculus/Transcript/Idhistory?t=ENSMUST00000180662
ENSMUST00000180666.1	lincRNA	ENSMUSG00000096987.1	lincRNA	3616	0	0	0	0	http://asia.ensembl.org/Mus_musculus/Transcript/Idhistory?t=ENSMUST00000180666
ENSMUST00000180668.1	lincRNA	ENSMUSG00000097002.1	lincRNA	2804	6	5	3	4	http://asia.ensembl.org/Mus_musculus/Transcript/Idhistory?t=ENSMUST00000180668
ENSMUST00000180679.1	lincRNA	ENSMUSG00000097380.1	lincRNA	2448	18	17	25	24	http://asia.ensembl.org/Mus_musculus/Transcript/Idhistory?t=ENSMUST00000180679
ENSMUST00000180680.1	antisense	ENSMUSG00000097923.1	antisense	2184	22	21	27	17	http://asia.ensembl.org/Mus_musculus/Transcript/Idhistory?t=ENSMUST00000180680
ENSMUST00000180681.1	lincRNA	ENSMUSG00000097246.1	lincRNA	3221	33	21	37	38	http://asia.ensembl.org/Mus_musculus/Transcript/Idhistory?t=ENSMUST00000180681
ENSMUST00000180684.1	lincRNA	ENSMUSG00000096919.1	lincRNA	2197	40	26	25	33	http://asia.ensembl.org/Mus_musculus/Transcript/Idhistory?t=ENSMUST00000180684
ENSMUST00000180685.1	lincRNA	ENSMUSG00000097572.2	lincRNA	3589	12	16	1	12	http://asia.ensembl.org/Mus_musculus/Transcript/Idhistory?t=ENSMUST00000180685
ENSMUST00000180691.2	antisense	ENSMUSG00000097231.2	antisense	5751	182	218	241	272	http://asia.ensembl.org/Mus_musculus/Transcript/Idhistory?t=ENSMUST00000180691
ENSMUST00000180703.1	lincRNA	ENSMUSG00000097843.1	lincRNA	2657	8	17	13	22	http://asia.ensembl.org/Mus_musculus/Transcript/Idhistory?t=ENSMUST00000180703
ENSMUST00000180713.1	lincRNA	ENSMUSG00000096984.1	lincRNA	1658	0	0	0	0	http://asia.ensembl.org/Mus_musculus/Transcript/Idhistory?t=ENSMUST00000180713
ENSMUST00000180715.2	antisense	ENSMUSG00000097685.2	antisense	1490	0	0	3	1	http://asia.ensembl.org/Mus_musculus/Transcript/Idhistory?t=ENSMUST00000180715
ENSMUST00000180718.1	lincRNA	ENSMUSG00000097014.1	lincRNA	746	0	0	1	0	http://asia.ensembl.org/Mus_musculus/Transcript/Idhistory?t=ENSMUST00000180718
ENSMUST00000180725.1	lincRNA	ENSMUSG00000097722.1	lincRNA	1787	4	3	11	13	http://asia.ensembl.org/Mus_musculus/Transcript/Idhistory?t=ENSMUST00000180725
ENSMUST00000180728.1	lincRNA	ENSMUSG00000097373.1	lincRNA	633	1	0	1	0	http://asia.ensembl.org/Mus_musculus/Transcript/Idhistory?t=ENSMUST00000180728
ENSMUST00000180729.1	sense_intronic	ENSMUSG00000097884.1	sense_intronic	2221	1	0	0	1	http://asia.ensembl.org/Mus_musculus/Transcript/Idhistory?t=ENSMUST00000180729
ENSMUST00000180732.1	lincRNA	ENSMUSG00000097317.1	lincRNA	3589	6	5	10	6	http://asia.ensembl.org/Mus_musculus/Transcript/Idhistory?t=ENSMUST00000180732
ENSMUST00000180735.1	lincRNA	ENSMUSG00000097576.1	lincRNA	920	5	8	6	10	http://asia.ensembl.org/Mus_musculus/Transcript/Idhistory?t=ENSMUST00000180735
ENSMUST00000180738.2	antisense	ENSMUSG00000097443.2	antisense	3093	11	3	9	7	http://asia.ensembl.org/Mus_musculus/Transcript/Idhistory?t=ENSMUST00000180738
ENSMUST00000180742.1	lincRNA	ENSMUSG00000097005.1	lincRNA	628	0	0	1	0	http://asia.ensembl.org/Mus_musculus/Transcript/Idhistory?t=ENSMUST00000180742
ENSMUST00000180743.1	lincRNA	ENSMUSG00000097625.1	lincRNA	1413	12	13	18	16	http://asia.ensembl.org/Mus_musculus/Transcript/Idhistory?t=ENSMUST00000180743
ENSMUST00000180748.1	lincRNA	ENSMUSG00000097147.1	lincRNA	2495	0	1	3	2	http://asia.ensembl.org/Mus_musculus/Transcript/Idhistory?t=ENSMUST00000180748
ENSMUST00000180749.1	antisense	ENSMUSG00000097836.1	antisense	4583	17	16	21	20	http://asia.ensembl.org/Mus_musculus/Transcript/Idhistory?t=ENSMUST00000180749
ENSMUST00000180751.1	antisense	ENSMUSG00000097762.1	antisense	2932	2	11	7	4	http://asia.ensembl.org/Mus_musculus/Transcript/Idhistory?t=ENSMUST00000180751
ENSMUST00000180753.1	antisense	ENSMUSG00000097491.1	antisense	3982	13	24	9	13	http://asia.ensembl.org/Mus_musculus/Transcript/Idhistory?t=ENSMUST00000180753
ENSMUST00000180757.1	lincRNA	ENSMUSG00000097230.1	lincRNA	4010	14	13	14	16	http://asia.ensembl.org/Mus_musculus/Transcript/Idhistory?t=ENSMUST00000180757
ENSMUST00000180764.2	lincRNA	ENSMUSG00000097031.2	lincRNA	1008	0	0	1	0	http://asia.ensembl.org/Mus_musculus/Transcript/Idhistory?t=ENSMUST00000180764
ENSMUST00000180770.2	antisense	ENSMUSG00000097597.2	antisense	1446	3	4	2	7	http://asia.ensembl.org/Mus_musculus/Transcript/Idhistory?t=ENSMUST00000180770
ENSMUST00000180771.1	lincRNA	ENSMUSG00000096947.1	lincRNA	787	1188	1422	1437	1242	http://asia.ensembl.org/Mus_musculus/Transcript/Idhistory?t=ENSMUST00000180771
ENSMUST00000180772.1	lincRNA	ENSMUSG00000097358.1	lincRNA	2868	101	91	93	108	http://asia.ensembl.org/Mus_musculus/Transcript/Idhistory?t=ENSMUST00000180772
ENSMUST00000180778.1	lincRNA	ENSMUSG00000097819.1	lincRNA	3587	2	3	2	7	http://asia.ensembl.org/Mus_musculus/Transcript/Idhistory?t=ENSMUST00000180778
ENSMUST00000180784.1	lincRNA	ENSMUSG00000097728.1	lincRNA	2980	101	113	92	107	http://asia.ensembl.org/Mus_musculus/Transcript/Idhistory?t=ENSMUST00000180784
ENSMUST00000180785.1	lincRNA	ENSMUSG00000097676.1	lincRNA	1055	3	1	0	0	http://asia.ensembl.org/Mus_musculus/Transcript/Idhistory?t=ENSMUST00000180785
ENSMUST00000180790.1	lincRNA	ENSMUSG00000097811.1	lincRNA	1850	105	106	136	135	http://asia.ensembl.org/Mus_musculus/Transcript/Idhistory?t=ENSMUST00000180790
ENSMUST00000180791.1	antisense	ENSMUSG00000097004.1	antisense	2820	58	63	70	77	http://asia.ensembl.org/Mus_musculus/Transcript/Idhistory?t=ENSMUST00000180791
ENSMUST00000180797.1	lincRNA	ENSMUSG00000097229.1	lincRNA	2439	1	0	0	5	http://asia.ensembl.org/Mus_musculus/Transcript/Idhistory?t=ENSMUST00000180797
ENSMUST00000180798.1	lincRNA	ENSMUSG00000097695.1	lincRNA	6621	0	2	0	0	http://asia.ensembl.org/Mus_musculus/Transcript/Idhistory?t=ENSMUST00000180798
ENSMUST00000180799.2	processed_transcript	ENSMUSG00000097640.7	processed_transcript	383	1	0	2	0	http://asia.ensembl.org/Mus_musculus/Transcript/Idhistory?t=ENSMUST00000180799
ENSMUST00000180801.2	antisense	ENSMUSG00000097809.2	antisense	845	1	0	0	0	http://asia.ensembl.org/Mus_musculus/Transcript/Idhistory?t=ENSMUST00000180801
ENSMUST00000180802.1	lincRNA	ENSMUSG00000097714.1	lincRNA	671	1	0	0	0	http://asia.ensembl.org/Mus_musculus/Transcript/Idhistory?t=ENSMUST00000180802
ENSMUST00000180807.2	antisense	ENSMUSG00000097009.2	antisense	5278	0	2	2	1	http://asia.ensembl.org/Mus_musculus/Transcript/Idhistory?t=ENSMUST00000180807
ENSMUST00000180809.2	lincRNA	ENSMUSG00000097569.2	lincRNA	3524	0	3	0	0	http://asia.ensembl.org/Mus_musculus/Transcript/Idhistory?t=ENSMUST00000180809
ENSMUST00000180810.1	lincRNA	ENSMUSG00000097837.1	lincRNA	4312	70	88	91	81	http://asia.ensembl.org/Mus_musculus/Transcript/Idhistory?t=ENSMUST00000180810
ENSMUST00000180815.1	lincRNA	ENSMUSG00000097689.1	lincRNA	2075	0	0	0	0	http://asia.ensembl.org/Mus_musculus/Transcript/Idhistory?t=ENSMUST00000180815
ENSMUST00000180816.1	antisense	ENSMUSG00000097686.1	antisense	1255	0	3	3	0	http://asia.ensembl.org/Mus_musculus/Transcript/Idhistory?t=ENSMUST00000180816
ENSMUST00000180820.7	antisense	ENSMUSG00000097320.8	antisense	1276	168	175	176	157	http://asia.ensembl.org/Mus_musculus/Transcript/Idhistory?t=ENSMUST00000180820
ENSMUST00000180821.1	lincRNA	ENSMUSG00000097913.1	lincRNA	2110	0	0	0	0	http://asia.ensembl.org/Mus_musculus/Transcript/Idhistory?t=ENSMUST00000180821
ENSMUST00000180822.1	antisense	ENSMUSG00000097022.2	antisense	303	0	2	0	3	http://asia.ensembl.org/Mus_musculus/Transcript/Idhistory?t=ENSMUST00000180822
ENSMUST00000180825.1	lincRNA	ENSMUSG00000097206.1	lincRNA	2291	55	50	52	60	http://asia.ensembl.org/Mus_musculus/Transcript/Idhistory?t=ENSMUST00000180825
ENSMUST00000180828.1	lincRNA	ENSMUSG00000097453.1	lincRNA	1134	8	12	11	6	http://asia.ensembl.org/Mus_musculus/Transcript/Idhistory?t=ENSMUST00000180828
ENSMUST00000180832.1	lincRNA	ENSMUSG00000097605.1	lincRNA	2986	317	347	377	342	http://asia.ensembl.org/Mus_musculus/Transcript/Idhistory?t=ENSMUST00000180832
ENSMUST00000180833.1	antisense	ENSMUSG00000097786.3	antisense	423	9	1	7	9	http://asia.ensembl.org/Mus_musculus/Transcript/Idhistory?t=ENSMUST00000180833
ENSMUST00000180834.1	lincRNA	ENSMUSG00000097066.1	lincRNA	521	0	0	0	0	http://asia.ensembl.org/Mus_musculus/Transcript/Idhistory?t=ENSMUST00000180834
ENSMUST00000180835.1	antisense	ENSMUSG00000097760.2	processed_transcript	1540	63	53	38	44	http://asia.ensembl.org/Mus_musculus/Transcript/Idhistory?t=ENSMUST00000180835
ENSMUST00000180837.1	lincRNA	ENSMUSG00000097648.1	lincRNA	1009	0	0	0	0	http://asia.ensembl.org/Mus_musculus/Transcript/Idhistory?t=ENSMUST00000180837
ENSMUST00000180838.1	lincRNA	ENSMUSG00000097338.1	lincRNA	2551	27	23	25	15	http://asia.ensembl.org/Mus_musculus/Transcript/Idhistory?t=ENSMUST00000180838
ENSMUST00000180844.1	lincRNA	ENSMUSG00000097664.1	lincRNA	692	28	26	30	51	http://asia.ensembl.org/Mus_musculus/Transcript/Idhistory?t=ENSMUST00000180844
ENSMUST00000180846.1	lincRNA	ENSMUSG00000097469.1	lincRNA	2046	360	330	435	358	http://asia.ensembl.org/Mus_musculus/Transcript/Idhistory?t=ENSMUST00000180846
ENSMUST00000180851.1	lincRNA	ENSMUSG00000097818.1	lincRNA	1440	3	0	1	3	http://asia.ensembl.org/Mus_musculus/Transcript/Idhistory?t=ENSMUST00000180851
ENSMUST00000180853.1	antisense	ENSMUSG00000085211.2	antisense	1105	4	7	11	10	http://asia.ensembl.org/Mus_musculus/Transcript/Idhistory?t=ENSMUST00000180853
ENSMUST00000180854.1	lincRNA	ENSMUSG00000097681.1	lincRNA	1274	9	0	0	5	http://asia.ensembl.org/Mus_musculus/Transcript/Idhistory?t=ENSMUST00000180854
ENSMUST00000180857.1	lincRNA	ENSMUSG00000097533.1	lincRNA	1277	75	81	118	138	http://asia.ensembl.org/Mus_musculus/Transcript/Idhistory?t=ENSMUST00000180857
ENSMUST00000180858.2	bidirectional_promoter_lncRNA	ENSMUSG00000097421.2	bidirectional_promoter_lncRNA	500	0	2	0	0	http://asia.ensembl.org/Mus_musculus/Transcript/Idhistory?t=ENSMUST00000180858
ENSMUST00000180862.2	lincRNA	ENSMUSG00000097018.2	lincRNA	2261	5	14	12	12	http://asia.ensembl.org/Mus_musculus/Transcript/Idhistory?t=ENSMUST00000180862
ENSMUST00000180863.1	lincRNA	ENSMUSG00000097815.1	lincRNA	2981	255	231	305	295	http://asia.ensembl.org/Mus_musculus/Transcript/Idhistory?t=ENSMUST00000180863
ENSMUST00000180864.1	lincRNA	ENSMUSG00000097660.1	lincRNA	5284	226	176	233	305	http://asia.ensembl.org/Mus_musculus/Transcript/Idhistory?t=ENSMUST00000180864
ENSMUST00000180865.2	antisense	ENSMUSG00000097099.2	antisense	5192	230	191	218	279	http://asia.ensembl.org/Mus_musculus/Transcript/Idhistory?t=ENSMUST00000180865
ENSMUST00000180866.1	lincRNA	ENSMUSG00000097904.1	lincRNA	1833	13	16	24	34	http://asia.ensembl.org/Mus_musculus/Transcript/Idhistory?t=ENSMUST00000180866
ENSMUST00000180868.1	lincRNA	ENSMUSG00000097518.1	lincRNA	1902	463	430	405	523	http://asia.ensembl.org/Mus_musculus/Transcript/Idhistory?t=ENSMUST00000180868
ENSMUST00000180877.1	antisense	ENSMUSG00000097322.8	processed_transcript	1022	51	54	42	40	http://asia.ensembl.org/Mus_musculus/Transcript/Idhistory?t=ENSMUST00000180877
ENSMUST00000180899.1	antisense	ENSMUSG00000097406.1	antisense	440	7	6	10	17	http://asia.ensembl.org/Mus_musculus/Transcript/Idhistory?t=ENSMUST00000180899
ENSMUST00000180911.1	lincRNA	ENSMUSG00000097703.1	lincRNA	850	8	4	5	12	http://asia.ensembl.org/Mus_musculus/Transcript/Idhistory?t=ENSMUST00000180911
ENSMUST00000180913.1	lincRNA	ENSMUSG00000097067.1	lincRNA	1726	2	1	8	1	http://asia.ensembl.org/Mus_musculus/Transcript/Idhistory?t=ENSMUST00000180913
ENSMUST00000180919.1	lincRNA	ENSMUSG00000097020.1	lincRNA	1457	12	12	11	2	http://asia.ensembl.org/Mus_musculus/Transcript/Idhistory?t=ENSMUST00000180919
ENSMUST00000180920.1	lincRNA	ENSMUSG00000097517.1	lincRNA	1251	114	80	76	92	http://asia.ensembl.org/Mus_musculus/Transcript/Idhistory?t=ENSMUST00000180920
ENSMUST00000180922.1	antisense	ENSMUSG00000097330.2	processed_transcript	2685	222	297	303	267	http://asia.ensembl.org/Mus_musculus/Transcript/Idhistory?t=ENSMUST00000180922
ENSMUST00000180928.1	antisense	ENSMUSG00000097706.1	antisense	1756	40	38	46	83	http://asia.ensembl.org/Mus_musculus/Transcript/Idhistory?t=ENSMUST00000180928
ENSMUST00000180931.1	antisense	ENSMUSG00000097330.2	processed_transcript	3602	211	266	253	283	http://asia.ensembl.org/Mus_musculus/Transcript/Idhistory?t=ENSMUST00000180931
ENSMUST00000180933.2	lincRNA	ENSMUSG00000097343.2	processed_transcript	2310	79	74	78	119	http://asia.ensembl.org/Mus_musculus/Transcript/Idhistory?t=ENSMUST00000180933
ENSMUST00000180935.1	processed_transcript	ENSMUSG00000086234.3	processed_transcript	577	3	1	7	4	http://asia.ensembl.org/Mus_musculus/Transcript/Idhistory?t=ENSMUST00000180935
ENSMUST00000180936.1	lincRNA	ENSMUSG00000097258.1	lincRNA	4476	15	25	24	17	http://asia.ensembl.org/Mus_musculus/Transcript/Idhistory?t=ENSMUST00000180936
ENSMUST00000180942.1	lincRNA	ENSMUSG00000096997.1	lincRNA	1605	0	0	0	0	http://asia.ensembl.org/Mus_musculus/Transcript/Idhistory?t=ENSMUST00000180942
ENSMUST00000180943.1	lincRNA	ENSMUSG00000097158.1	lincRNA	1397	24	21	16	29	http://asia.ensembl.org/Mus_musculus/Transcript/Idhistory?t=ENSMUST00000180943
ENSMUST00000180944.7	processed_transcript	ENSMUSG00000097901.7	processed_transcript	676	1	0	3	0	http://asia.ensembl.org/Mus_musculus/Transcript/Idhistory?t=ENSMUST00000180944
ENSMUST00000180945.1	lincRNA	ENSMUSG00000096972.7	lincRNA	4878	381	469	522	444	http://asia.ensembl.org/Mus_musculus/Transcript/Idhistory?t=ENSMUST00000180945
ENSMUST00000180953.1	lincRNA	ENSMUSG00000097827.1	lincRNA	2312	24	17	35	21	http://asia.ensembl.org/Mus_musculus/Transcript/Idhistory?t=ENSMUST00000180953
ENSMUST00000180958.1	antisense	ENSMUSG00000097204.2	antisense	3467	143	137	152	139	http://asia.ensembl.org/Mus_musculus/Transcript/Idhistory?t=ENSMUST00000180958
ENSMUST00000180963.1	lincRNA	ENSMUSG00000097873.1	lincRNA	3615	2	0	0	1	http://asia.ensembl.org/Mus_musculus/Transcript/Idhistory?t=ENSMUST00000180963
ENSMUST00000180964.2	lincRNA	ENSMUSG00000097671.2	lincRNA	678	0	1	0	0	http://asia.ensembl.org/Mus_musculus/Transcript/Idhistory?t=ENSMUST00000180964
ENSMUST00000180965.1	processed_transcript	ENSMUSG00000097450.7	processed_transcript	2079	0	0	0	0	http://asia.ensembl.org/Mus_musculus/Transcript/Idhistory?t=ENSMUST00000180965
ENSMUST00000180969.1	lincRNA	ENSMUSG00000097737.1	lincRNA	3941	136	163	161	183	http://asia.ensembl.org/Mus_musculus/Transcript/Idhistory?t=ENSMUST00000180969
ENSMUST00000180970.1	lincRNA	ENSMUSG00000097641.1	lincRNA	3284	1	1	2	0	http://asia.ensembl.org/Mus_musculus/Transcript/Idhistory?t=ENSMUST00000180970
ENSMUST00000180977.2	lincRNA	ENSMUSG00000097343.2	processed_transcript	1812	73	75	70	113	http://asia.ensembl.org/Mus_musculus/Transcript/Idhistory?t=ENSMUST00000180977
ENSMUST00000180980.1	processed_transcript	ENSMUSG00000097218.7	processed_transcript	2079	0	0	0	0	http://asia.ensembl.org/Mus_musculus/Transcript/Idhistory?t=ENSMUST00000180980
ENSMUST00000180981.1	antisense	ENSMUSG00000097680.1	antisense	2782	54	44	59	70	http://asia.ensembl.org/Mus_musculus/Transcript/Idhistory?t=ENSMUST00000180981
ENSMUST00000180988.1	lincRNA	ENSMUSG00000097832.1	lincRNA	1483	2	4	11	7	http://asia.ensembl.org/Mus_musculus/Transcript/Idhistory?t=ENSMUST00000180988
ENSMUST00000180989.2	antisense	ENSMUSG00000097139.2	antisense	713	1	0	0	1	http://asia.ensembl.org/Mus_musculus/Transcript/Idhistory?t=ENSMUST00000180989
ENSMUST00000180992.1	lincRNA	ENSMUSG00000097461.1	lincRNA	2649	5887	5735	6006	6028	http://asia.ensembl.org/Mus_musculus/Transcript/Idhistory?t=ENSMUST00000180992
ENSMUST00000180999.1	lincRNA	ENSMUSG00000097876.1	lincRNA	1726	46	31	52	33	http://asia.ensembl.org/Mus_musculus/Transcript/Idhistory?t=ENSMUST00000180999
ENSMUST00000181000.1	lincRNA	ENSMUSG00000096945.1	lincRNA	4276	2	5	6	3	http://asia.ensembl.org/Mus_musculus/Transcript/Idhistory?t=ENSMUST00000181000
ENSMUST00000181002.1	lincRNA	ENSMUSG00000097109.1	lincRNA	2095	0	0	1	1	http://asia.ensembl.org/Mus_musculus/Transcript/Idhistory?t=ENSMUST00000181002
ENSMUST00000181003.1	lincRNA	ENSMUSG00000097335.1	lincRNA	1704	9	9	13	10	http://asia.ensembl.org/Mus_musculus/Transcript/Idhistory?t=ENSMUST00000181003
ENSMUST00000181005.1	lincRNA	ENSMUSG00000097561.1	lincRNA	3237	13	14	7	9	http://asia.ensembl.org/Mus_musculus/Transcript/Idhistory?t=ENSMUST00000181005
ENSMUST00000181007.1	processed_transcript	ENSMUSG00000097127.7	processed_transcript	1293	0	0	0	0	http://asia.ensembl.org/Mus_musculus/Transcript/Idhistory?t=ENSMUST00000181007
ENSMUST00000181013.1	processed_transcript	ENSMUSG00000097901.7	processed_transcript	1293	0	0	0	0	http://asia.ensembl.org/Mus_musculus/Transcript/Idhistory?t=ENSMUST00000181013
ENSMUST00000181015.7	processed_transcript	ENSMUSG00000097447.7	processed_transcript	671	0	0	0	0	http://asia.ensembl.org/Mus_musculus/Transcript/Idhistory?t=ENSMUST00000181015
ENSMUST00000181018.2	lincRNA	ENSMUSG00000097921.2	lincRNA	1977	14	13	9	17	http://asia.ensembl.org/Mus_musculus/Transcript/Idhistory?t=ENSMUST00000181018
ENSMUST00000181021.1	lincRNA	ENSMUSG00000097280.1	lincRNA	2658	26	17	31	35	http://asia.ensembl.org/Mus_musculus/Transcript/Idhistory?t=ENSMUST00000181021
ENSMUST00000181022.1	lincRNA	ENSMUSG00000097213.1	lincRNA	1874	9	28	20	17	http://asia.ensembl.org/Mus_musculus/Transcript/Idhistory?t=ENSMUST00000181022
ENSMUST00000181028.1	antisense	ENSMUSG00000097133.1	antisense	1719	9	16	3	12	http://asia.ensembl.org/Mus_musculus/Transcript/Idhistory?t=ENSMUST00000181028
ENSMUST00000181033.7	processed_transcript	ENSMUSG00000097218.7	processed_transcript	676	0	0	0	0	http://asia.ensembl.org/Mus_musculus/Transcript/Idhistory?t=ENSMUST00000181033
ENSMUST00000181046.1	lincRNA	ENSMUSG00000097734.1	lincRNA	2478	18	26	21	26	http://asia.ensembl.org/Mus_musculus/Transcript/Idhistory?t=ENSMUST00000181046
ENSMUST00000181048.1	lincRNA	ENSMUSG00000097367.1	lincRNA	1378	585	591	600	632	http://asia.ensembl.org/Mus_musculus/Transcript/Idhistory?t=ENSMUST00000181048
ENSMUST00000181052.1	lincRNA	ENSMUSG00000097723.1	lincRNA	2467	6	17	11	21	http://asia.ensembl.org/Mus_musculus/Transcript/Idhistory?t=ENSMUST00000181052
ENSMUST00000181056.1	lincRNA	ENSMUSG00000097051.1	lincRNA	1568	23	9	21	16	http://asia.ensembl.org/Mus_musculus/Transcript/Idhistory?t=ENSMUST00000181056
ENSMUST00000181057.1	lincRNA	ENSMUSG00000097599.1	lincRNA	3025	0	0	0	0	http://asia.ensembl.org/Mus_musculus/Transcript/Idhistory?t=ENSMUST00000181057
ENSMUST00000181067.1	lincRNA	ENSMUSG00000096934.1	lincRNA	2500	28	32	34	39	http://asia.ensembl.org/Mus_musculus/Transcript/Idhistory?t=ENSMUST00000181067
ENSMUST00000181068.1	lincRNA	ENSMUSG00000097590.1	lincRNA	1525	140	146	159	147	http://asia.ensembl.org/Mus_musculus/Transcript/Idhistory?t=ENSMUST00000181068
ENSMUST00000181075.1	lincRNA	ENSMUSG00000096980.1	lincRNA	2927	24	24	26	17	http://asia.ensembl.org/Mus_musculus/Transcript/Idhistory?t=ENSMUST00000181075
ENSMUST00000181077.1	lincRNA	ENSMUSG00000097764.1	lincRNA	3199	109	174	152	198	http://asia.ensembl.org/Mus_musculus/Transcript/Idhistory?t=ENSMUST00000181077
ENSMUST00000181078.1	lincRNA	ENSMUSG00000096990.1	lincRNA	2291	311	287	295	319	http://asia.ensembl.org/Mus_musculus/Transcript/Idhistory?t=ENSMUST00000181078
ENSMUST00000181082.1	lincRNA	ENSMUSG00000097369.1	lincRNA	1746	0	0	0	0	http://asia.ensembl.org/Mus_musculus/Transcript/Idhistory?t=ENSMUST00000181082
ENSMUST00000181084.1	lincRNA	ENSMUSG00000097168.1	lincRNA	2179	0	0	1	3	http://asia.ensembl.org/Mus_musculus/Transcript/Idhistory?t=ENSMUST00000181084
ENSMUST00000181085.1	antisense	ENSMUSG00000097081.1	antisense	3364	1	4	3	3	http://asia.ensembl.org/Mus_musculus/Transcript/Idhistory?t=ENSMUST00000181085
ENSMUST00000181087.1	lincRNA	ENSMUSG00000097151.1	lincRNA	4231	24	19	22	29	http://asia.ensembl.org/Mus_musculus/Transcript/Idhistory?t=ENSMUST00000181087
ENSMUST00000181089.1	processed_transcript	ENSMUSG00000097822.7	processed_transcript	658	0	0	0	0	http://asia.ensembl.org/Mus_musculus/Transcript/Idhistory?t=ENSMUST00000181089
ENSMUST00000181092.2	antisense	ENSMUSG00000097575.2	antisense	2276	80	89	80	75	http://asia.ensembl.org/Mus_musculus/Transcript/Idhistory?t=ENSMUST00000181092
ENSMUST00000181095.1	processed_transcript	ENSMUSG00000097822.7	processed_transcript	2078	0	0	0	0	http://asia.ensembl.org/Mus_musculus/Transcript/Idhistory?t=ENSMUST00000181095
ENSMUST00000181097.1	lincRNA	ENSMUSG00000097257.1	lincRNA	966	3	10	13	20	http://asia.ensembl.org/Mus_musculus/Transcript/Idhistory?t=ENSMUST00000181097
ENSMUST00000181099.1	antisense	ENSMUSG00000097099.2	antisense	1499	47	41	44	57	http://asia.ensembl.org/Mus_musculus/Transcript/Idhistory?t=ENSMUST00000181099
ENSMUST00000181100.1	lincRNA	ENSMUSG00000097907.1	lincRNA	2547	1219	1224	1225	1616	http://asia.ensembl.org/Mus_musculus/Transcript/Idhistory?t=ENSMUST00000181100
ENSMUST00000181101.1	lincRNA	ENSMUSG00000097140.1	lincRNA	551	60	51	70	55	http://asia.ensembl.org/Mus_musculus/Transcript/Idhistory?t=ENSMUST00000181101
ENSMUST00000181105.1	lincRNA	ENSMUSG00000097019.1	lincRNA	1882	1	1	5	3	http://asia.ensembl.org/Mus_musculus/Transcript/Idhistory?t=ENSMUST00000181105
ENSMUST00000181106.2	antisense	ENSMUSG00000097467.2	antisense	2151	79	90	85	102	http://asia.ensembl.org/Mus_musculus/Transcript/Idhistory?t=ENSMUST00000181106
ENSMUST00000181112.1	lincRNA	ENSMUSG00000097217.1	lincRNA	1209	32	36	41	55	http://asia.ensembl.org/Mus_musculus/Transcript/Idhistory?t=ENSMUST00000181112
ENSMUST00000181116.1	processed_transcript	ENSMUSG00000097447.7	processed_transcript	678	0	0	0	0	http://asia.ensembl.org/Mus_musculus/Transcript/Idhistory?t=ENSMUST00000181116
ENSMUST00000181119.1	lincRNA	ENSMUSG00000097294.1	lincRNA	3683	48	53	51	52	http://asia.ensembl.org/Mus_musculus/Transcript/Idhistory?t=ENSMUST00000181119
ENSMUST00000181120.1	antisense	ENSMUSG00000097442.1	antisense	1400	1	1	5	0	http://asia.ensembl.org/Mus_musculus/Transcript/Idhistory?t=ENSMUST00000181120
ENSMUST00000181125.1	lincRNA	ENSMUSG00000097410.1	lincRNA	3635	44	36	54	41	http://asia.ensembl.org/Mus_musculus/Transcript/Idhistory?t=ENSMUST00000181125
ENSMUST00000181126.1	antisense	ENSMUSG00000097596.1	antisense	3377	218	254	290	245	http://asia.ensembl.org/Mus_musculus/Transcript/Idhistory?t=ENSMUST00000181126
ENSMUST00000181127.2	antisense	ENSMUSG00000097089.2	antisense	1176	60	60	71	86	http://asia.ensembl.org/Mus_musculus/Transcript/Idhistory?t=ENSMUST00000181127
ENSMUST00000181129.1	lincRNA	ENSMUSG00000097355.1	lincRNA	548	1	0	0	0	http://asia.ensembl.org/Mus_musculus/Transcript/Idhistory?t=ENSMUST00000181129
ENSMUST00000181132.1	antisense	ENSMUSG00000097484.1	antisense	4363	6	2	0	1	http://asia.ensembl.org/Mus_musculus/Transcript/Idhistory?t=ENSMUST00000181132
ENSMUST00000181140.1	lincRNA	ENSMUSG00000097193.1	lincRNA	705	19	21	21	18	http://asia.ensembl.org/Mus_musculus/Transcript/Idhistory?t=ENSMUST00000181140
ENSMUST00000181144.1	lincRNA	ENSMUSG00000097645.1	lincRNA	624	0	0	1	0	http://asia.ensembl.org/Mus_musculus/Transcript/Idhistory?t=ENSMUST00000181144
ENSMUST00000181148.1	lincRNA	ENSMUSG00000097932.1	lincRNA	1033	0	0	0	0	http://asia.ensembl.org/Mus_musculus/Transcript/Idhistory?t=ENSMUST00000181148
ENSMUST00000181152.1	lincRNA	ENSMUSG00000097335.1	lincRNA	1931	3	4	4	5	http://asia.ensembl.org/Mus_musculus/Transcript/Idhistory?t=ENSMUST00000181152
ENSMUST00000181153.1	antisense	ENSMUSG00000097817.2	antisense	1106	1	0	0	0	http://asia.ensembl.org/Mus_musculus/Transcript/Idhistory?t=ENSMUST00000181153
ENSMUST00000181165.1	lincRNA	ENSMUSG00000097094.1	lincRNA	2029	3	4	1	5	http://asia.ensembl.org/Mus_musculus/Transcript/Idhistory?t=ENSMUST00000181165
ENSMUST00000181170.1	antisense	ENSMUSG00000091993.2	antisense	3544	37	30	39	53	http://asia.ensembl.org/Mus_musculus/Transcript/Idhistory?t=ENSMUST00000181170
ENSMUST00000181175.1	lincRNA	ENSMUSG00000097667.1	lincRNA	2596	8	4	8	5	http://asia.ensembl.org/Mus_musculus/Transcript/Idhistory?t=ENSMUST00000181175
ENSMUST00000181178.1	TEC	ENSMUSG00000097385.1	TEC	4149	29	27	13	19	http://asia.ensembl.org/Mus_musculus/Transcript/Idhistory?t=ENSMUST00000181178
ENSMUST00000181184.1	lincRNA	ENSMUSG00000097071.2	lincRNA	1276	0	1	0	1	http://asia.ensembl.org/Mus_musculus/Transcript/Idhistory?t=ENSMUST00000181184
ENSMUST00000181186.1	lincRNA	ENSMUSG00000097095.1	lincRNA	1508	0	0	2	0	http://asia.ensembl.org/Mus_musculus/Transcript/Idhistory?t=ENSMUST00000181186
ENSMUST00000181194.1	lincRNA	ENSMUSG00000097010.2	lincRNA	599	53	70	75	68	http://asia.ensembl.org/Mus_musculus/Transcript/Idhistory?t=ENSMUST00000181194
ENSMUST00000181196.1	lincRNA	ENSMUSG00000097869.1	lincRNA	3679	30	37	36	26	http://asia.ensembl.org/Mus_musculus/Transcript/Idhistory?t=ENSMUST00000181196
ENSMUST00000181197.1	lincRNA	ENSMUSG00000097435.1	lincRNA	2377	0	0	0	0	http://asia.ensembl.org/Mus_musculus/Transcript/Idhistory?t=ENSMUST00000181197
ENSMUST00000181199.1	lincRNA	ENSMUSG00000096958.1	lincRNA	3020	3	0	1	4	http://asia.ensembl.org/Mus_musculus/Transcript/Idhistory?t=ENSMUST00000181199
ENSMUST00000181200.1	lincRNA	ENSMUSG00000097384.1	lincRNA	3366	0	0	0	0	http://asia.ensembl.org/Mus_musculus/Transcript/Idhistory?t=ENSMUST00000181200
ENSMUST00000181204.1	lincRNA	ENSMUSG00000097181.1	lincRNA	1033	0	0	0	0	http://asia.ensembl.org/Mus_musculus/Transcript/Idhistory?t=ENSMUST00000181204
ENSMUST00000181206.1	lincRNA	ENSMUSG00000096959.1	lincRNA	2481	2	3	7	11	http://asia.ensembl.org/Mus_musculus/Transcript/Idhistory?t=ENSMUST00000181206
ENSMUST00000181207.1	lincRNA	ENSMUSG00000097128.1	lincRNA	3074	20	29	20	43	http://asia.ensembl.org/Mus_musculus/Transcript/Idhistory?t=ENSMUST00000181207
ENSMUST00000181212.1	lincRNA	ENSMUSG00000097457.1	lincRNA	990	176	138	157	150	http://asia.ensembl.org/Mus_musculus/Transcript/Idhistory?t=ENSMUST00000181212
ENSMUST00000181214.2	lincRNA	ENSMUSG00000074415.12	processed_transcript	3525	280	218	284	292	http://asia.ensembl.org/Mus_musculus/Transcript/Idhistory?t=ENSMUST00000181214
[truncated: 113,141 more rows]
