# Supplementary material for: An Interaction-Based Method for Refining Results From Gene Set Enrichment Analysis
Source: Front Genet. 2022 May 30;13:890672. doi: 10.3389/fgene.2022.890672 (PMC9189359; doi:10.3389/fgene.2022.890672)
Supplement: Supplementary file 3 [file DataSheet2.xlsx]

## Sheet: 1 item
d value	gene
0.22	Pak4
0.26	Baiap2
0.27	Ccnd3
0.28	Gng12
0.29	Mmp2
0.3	Smad3
0.31	Rela
0.32	Bcl10
0.34	Ntrk2
0.35	Pdgfra
0.36	Lpl
0.39	Shc3
0.4	Pxn
0.42	Pdgfa
0.43	Igfbp3
0.45	Ripk1
0.46	Nr4a1
0.47	Socs4
0.48	Coro1a
0.5	Lrp1
0.51	Iqgap1
0.55	Stat2
0.56	Stat3
0.57	Rorc
0.59	Ghrl
0.63	Cxcl12
0.64	Cx3cr1
0.67	Ldlrap1
0.72	Ctsb
0.74	Vcam1
0.76	Apoe
0.79	Cav1
0.81	Fn1
0.88	Igf2
0.9	Csf1r
0.95	Trpv2
1.08	Thbs1
1.96	Cyba
2.05	Irf9
2.11	Eif2ak2
2.4	Stat1
3.94	Isg15
4.47	Irf7

## Sheet: 2 items
d value	gene set
0.364005	Il6st	Prkcd
0.398121	Pkn1	Rela
0.44643	Igfbp3	Igf1
0.45	Prkcd	Irs2
0.470425	Socs4	Irs2
0.491935	Pak4	Arhgef7
0.555428	Map2k2	Cdk4
0.573062	Gng12	Pak4
0.657419	Cdk4	Smad3
0.666408	Mmp2	Igf1
0.667083	Angpt2	Ntrk2
0.66888	Il6st	Map2k2
0.675352	Rela	Mmp2
0.67624	Angpt2	Pdgfra
0.706612	Bcl10	Rela
0.720139	Igf1	Ntrk2
0.729178	Igf1	Pdgfra
0.737835	Pxn	Arhgef7
0.774726	Igf1	Pxn
0.776209	Mmp2	Igfbp3
0.782624	Il17d	Pdgfra
0.793095	Rela	Pdgfa
0.805295	Ntrk2	Shc3
0.807094	Prkcd	Map2k2
0.810432	Map2k2	Stat3
0.818596	Pdgfra	Shc3
0.820792	Igf1	Prkcd
0.83006	Rela	Nr4a1
0.868332	Pdgfa	Ntrk2
0.877097	Pdgfa	Pdgfra
0.883233	Ripk1	Rela
0.920272	Smad3	Rorc
0.932309	Lpl	Lrp1
0.951893	Igf1	Ghrl
0.96566	Il6st	Stat2
0.974987	Pdgfra	Stat3
0.975295	Nr4a1	Nceh1
0.97949	Ripk1	Map3k14
0.98737	Stat2	Ccnd3
1.00125	Stat3	Ccnd3
1.00955	Stat3	Ehhadh
1.03392	Stat3	Socs4
1.03465	Stat3	Rela
1.05005	Il17d	Csf2ra
1.05475	Stat2	Il17d
1.0685	Stat3	Il6st
1.07564	Rela	Ctsb
1.09481	Rela	Vcam1
1.10571	Prkcd	Stat3
1.13741	Stat3	Igfbp3
1.14127	Stat2	Ripk1
1.15486	Stat3	Ripk1
1.15884	Stat2	Socs4
1.16211	Rela	Fn1
1.17644	Lpl	Apoe
1.18119	Stat3	Coro1a
1.20075	Angpt2	Csf1r
1.2054	Mmp2	Igf2
1.20739	Cxcl12	Pxn
1.20768	Stat3	Iqgap1
1.24326	Stat3	Stat2
1.24908	Igf1	Csf1r
1.26115	Stat3	Rorc
1.29757	Igf1	Trpv2
1.33765	Cxcl12	Stat2
1.3381	Thbs1	Mmp2
1.34648	Cxcl12	Stat3
1.36	Csf2ra	Stat3
1.38221	Fn1	Igf1
1.38521	Pdgfa	Csf1r
1.47027	Cav1	Ripk1
1.50426	Igf2	Ntrk2
1.51238	Igf2	Pdgfra
1.57293	Csf1r	Shc3
1.57918	Ldlrap1	Apoe
1.59765	Stat2	Trim25
1.6105	Stat3	Trim25
1.78191	Lrp1	Apoe
1.98565	Igf2	Csf1r
2.45165	Prkcd	Cyba
2.65754	Stat2	Irf9
2.6694	Stat3	Irf9
2.68472	Eif2ak2	Irs2
2.71627	Stat2	Eif2ak2
2.77218	Pdgfra	Stat1
2.79957	Vcam1	Cyba
2.88531	Prkcd	Stat1
2.98397	Cyba	Mmp2
3.00083	Stat2	Ddx58
3.0948	Cxcl12	Stat1
3.10664	Csf2ra	Stat1
3.15634	Irf9	Il17d
3.31748	Eif2ak2	Ripk1
3.45858	Stat1	Socs4
3.4821	Trim25	Ddx58
3.59011	Stat1	Ccnd3
3.61996	Stat1	Igf1
3.65	Stat1	Il6st
3.71065	Stat1	Igfbp3
3.72592	Stat1	Ripk1
3.77595	Stat3	Eif2ak2
3.81072	Stat1	Stat3
4.17193	Stat2	Stat1
4.22734	Stat1	Thbs1
4.52356	Stat2	Isg15
4.63768	Irf9	Eif2ak2
4.98143	Trim25	Isg15
5.05004	Stat2	Irf7
5.05594	Stat1	Irf9
5.10883	Stat1	Eif2ak2
5.36656	Stat1	Ddx58
6.33108	Irf9	Isg15
6.83468	Irf9	Irf7
7.27715	Stat1	Irf7
8.96611	Stat1	Isg15

## Sheet: 3 items
d value	gene set
0.364005	Il6st	Prkcd	Irs2
0.720069	Pkn1	Rela	Mmp2
0.788543	Igfbp3	Igf1	Ntrk2
0.788987	Il17d	Il6st	Prkcd
0.794607	Mmp2	Igfbp3	Igf1
0.796806	Igfbp3	Igf1	Pdgfra
0.810309	Map2k2	Cdk4	Smad3
0.831505	Pkn1	Rela	Pdgfa
0.838689	Igfbp3	Igf1	Pxn
0.84113	Il6st	Map2k2	Cdk4
0.842674	Il6st	Prkcd	Rela
0.866833	Pkn1	Rela	Nr4a1
0.877382	Igf1	Prkcd	Irs2
0.881419	Igfbp3	Igf1	Prkcd
0.896772	Rela	Cdk4	Smad3
0.903383	Rela	Mmp2	Igf1
0.926984	Bcl10	Rela	Mmp2
0.930914	Mmp2	Igf1	Ntrk2
0.937923	Mmp2	Igf1	Pdgfra
0.94308	Il6st	Prkcd	Adcy3
0.954725	Prkcd	Map2k2	Cdk4
0.968194	Il17d	Il6st	Map2k2
0.973756	Mmp2	Igf1	Pxn
0.987168	Rela	Mmp2	Igfbp3
0.99227	Igf1	Pxn	Arhgef7
1.00464	Igfbp3	Igf1	Ghrl
1.01079	Mmp2	Igf1	Prkcd
1.01597	Bcl10	Rela	Pdgfa
1.02543	Igf1	Ntrk2	Shc3
1.03412	Stat3	Socs4	Irs2
1.03889	Igf1	Pdgfra	Shc3
1.04508	Bcl10	Rela	Nr4a1
1.05953	Igf1	Prkcd	Map2k2
1.06775	Ripk1	Rela	Mmp2
1.07708	Il17d	Pdgfra	Shc3
1.08301	Il6st	Prkcd	Map2k2
1.09046	Cdk4	Smad3	Rorc
1.09791	Map2k2	Stat3	Socs4
1.09845	Rela	Pdgfa	Ntrk2
1.1054	Rela	Pdgfa	Pdgfra
1.11862	Igf1	Prkcd	Rela
1.11987	Mmp2	Igf1	Ghrl
1.12294	Pkn1	Rela	Vcam1
1.13375	Angpt2	Pdgfra	Stat3
1.13442	Pdgfa	Ntrk2	Shc3
1.14586	Ripk1	Rela	Pdgfa
1.14756	Pdgfa	Pdgfra	Shc3
1.15901	Stat2	Socs4	Irs2
1.16004	Map2k2	Stat3	Ccnd3
1.16722	Map2k2	Stat3	Ehhadh
1.17175	Ripk1	Rela	Nr4a1
1.17346	Pdgfra	Stat3	Socs4
1.18865	Pkn1	Rela	Fn1
1.18899	Map2k2	Stat3	Rela
1.19524	Rela	Nr4a1	Nceh1
1.19604	Stat3	Rela	Mmp2
1.19608	Igf1	Prkcd	Adcy3
1.20025	Il17d	Pdgfra	Stat3
1.21955	Stat3	Igfbp3	Igf1
1.22188	Stat3	Igf1	Ntrk2
1.247	Prkcd	Stat3	Socs4
1.25483	Stat3	Igf1	Pxn
1.26388	Pdgfa	Pdgfra	Stat3
1.26562	Bcl10	Rela	Vcam1
1.2659	Stat2	Il17d	Pdgfra
1.26625	Stat3	Rela	Pdgfa
1.26685	Il6st	Stat2	Ccnd3
1.27941	Map2k2	Stat3	Igfbp3
1.28043	Pdgfra	Stat3	Ccnd3
1.28378	Stat3	Igf1	Irs2
1.28693	Pdgfra	Stat3	Ehhadh
1.28973	Igfbp3	Igf1	Csf1r
1.28973	Stat3	Rela	Nr4a1
1.29495	Map2k2	Stat3	Ripk1
1.30671	Pdgfra	Stat3	Rela
1.31848	Map2k2	Stat3	Coro1a
1.32427	Bcl10	Rela	Fn1
1.32586	Socs4	Stat3	Ccnd3
1.32718	Stat3	Il6st	Map2k2
1.33214	Socs4	Stat3	Ehhadh
1.33368	Pdgfra	Stat3	Il6st
1.33675	Igfbp3	Igf1	Trpv2
1.34227	Map2k2	Stat3	Iqgap1
1.35093	Rela	Mmp2	Igf2
1.35126	Socs4	Stat3	Rela
1.35683	Ripk1	Rela	Ctsb
1.36316	Stat3	Il6st	Prkcd
1.37117	Stat2	Ripk1	Rela
1.37131	Stat3	Igf1	Ghrl
1.37208	Ripk1	Rela	Vcam1
1.37437	Map2k2	Stat3	Stat2
1.37735	Socs4	Stat3	Il6st
1.38138	Mmp2	Igf1	Csf1r
1.38257	Prkcd	Stat3	Ccnd3
1.3886	Prkcd	Stat3	Ehhadh
1.3895	Pdgfra	Stat3	Igfbp3
1.39014	Il6st	Stat2	Ripk1
1.39058	Map2k2	Stat3	Rorc
1.40382	Pdgfra	Stat3	Ripk1
1.4046	Il6st	Stat2	Socs4
1.40577	Cxcl12	Stat3	Socs4
1.41542	Csf2ra	Stat3	Socs4
1.42148	Igf1	Pdgfra	Stat3
1.42148	Stat3	Igf1	Pdgfra
1.42538	Mmp2	Igf1	Trpv2
1.42555	Pdgfra	Stat3	Coro1a
1.42636	Ripk1	Rela	Fn1
1.43147	Socs4	Stat3	Igfbp3
1.43506	Stat2	Ripk1	Map3k14
1.44537	Socs4	Stat3	Ripk1
1.44589	Stat3	Ripk1	Map3k14
1.44658	Stat2	Il17d	Csf2ra
1.44758	Pdgfra	Stat3	Iqgap1
1.45258	Stat2	Il17d	Il6st
1.45993	Stat3	Rela	Ctsb
1.46646	Thbs1	Mmp2	Igf1
1.46649	Socs4	Stat3	Coro1a
1.47116	Prkcd	Map2k2	Stat3
1.47411	Stat3	Rela	Vcam1
1.4774	Pdgfra	Stat3	Stat2
1.48415	Prkcd	Stat3	Igfbp3
1.48792	Socs4	Stat3	Iqgap1
1.49248	Pdgfra	Stat3	Rorc
1.49756	Prkcd	Stat3	Ripk1
1.51796	Prkcd	Stat3	Coro1a
1.51951	Thbs1	Mmp2	Igfbp3
1.52476	Stat3	Rela	Fn1
1.52742	Fn1	Igf1	Ntrk2
1.53163	Socs4	Stat3	Rorc
1.5317	Fn1	Igf1	Pdgfra
1.53447	Stat3	Igf1	Prkcd
1.53447	Prkcd	Stat3	Igf1
1.53483	Stat3	Stat2	Il17d
1.53867	Prkcd	Stat3	Iqgap1
1.53994	Rela	Pdgfa	Csf1r
1.5539	Fn1	Igf1	Pxn
1.56675	Prkcd	Stat3	Stat2
1.57737	Fn1	Igf1	Prkcd
1.58098	Prkcd	Stat3	Rorc
1.59204	Stat3	Igf1	Csf1r
1.59327	Csf2ra	Stat3	Ccnd3
1.59455	Il17d	Csf2ra	Stat3
1.5985	Csf2ra	Stat3	Ehhadh
1.60309	Cxcl12	Stat3	Rela
1.61223	Cxcl12	Stat2	Il17d
1.61397	Rela	Fn1	Igf1
1.61447	Csf2ra	Stat3	Rela
1.62515	Cxcl12	Stat3	Il6st
1.63037	Stat3	Igf1	Trpv2
1.63637	Csf2ra	Stat3	Il6st
1.64939	Fn1	Igf1	Ghrl
1.65508	Cav1	Ripk1	Rela
1.67012	Cxcl12	Stat2	Ripk1
1.67126	Cxcl12	Stat3	Igfbp3
1.67203	Igf2	Ntrk2	Shc3
1.68217	Cxcl12	Stat2	Socs4
1.68318	Cxcl12	Stat3	Ripk1
1.68372	Igf2	Pdgfra	Shc3
1.69402	Csf2ra	Stat3	Ripk1
1.71207	Csf2ra	Stat3	Coro1a
1.71374	Map2k2	Stat3	Trim25
1.71505	Mmp2	Igf2	Ntrk2
1.72192	Prkcd	Stat3	Rela
1.72218	Mmp2	Igf2	Pdgfra
1.73046	Csf2ra	Stat3	Iqgap1
1.75388	Stat3	Ripk1	Rela
1.75548	Csf2ra	Stat3	Stat2
1.76505	Igf2	Pdgfra	Stat3
1.76819	Csf2ra	Stat3	Rorc
1.77747	Thbs1	Mmp2	Igf2
1.78396	Il6st	Stat2	Trim25
1.79563	Igf1	Csf1r	Shc3
1.79741	Pdgfra	Stat3	Trim25
1.80923	Stat3	Il6st	Stat2
1.83005	Socs4	Stat3	Trim25
1.83701	Fn1	Igf1	Csf1r
1.85744	Stat3	Stat2	Ccnd3
1.87032	Fn1	Igf1	Trpv2
1.87155	Prkcd	Stat3	Trim25
1.89285	Pdgfa	Csf1r	Shc3
1.93303	Stat3	Stat2	Socs4
1.99482	Stat3	Stat2	Ripk1
2.0098	Cxcl12	Stat2	Trim25
2.02314	Cxcl12	Stat3	Trim25
2.03217	Csf2ra	Stat3	Trim25
2.14974	Mmp2	Igf2	Csf1r
2.20014	Cxcl12	Stat3	Stat2
2.31914	Lpl	Lrp1	Apoe
2.36789	Igf2	Csf1r	Shc3
2.40029	Ldlrap1	Apoe	Lrp1
2.4061	Stat3	Stat2	Trim25
2.43733	Il6st	Prkcd	Cyba
2.54594	Igf1	Prkcd	Cyba
2.73293	Map2k2	Stat3	Irf9
2.77354	Il6st	Stat2	Irf9
2.78616	Pdgfra	Stat3	Irf9
2.80733	Socs4	Stat3	Irf9
2.82986	Il6st	Stat2	Eif2ak2
2.83193	Angpt2	Pdgfra	Stat1
2.83455	Prkcd	Stat3	Irf9
2.88649	Pdgfa	Pdgfra	Stat1
2.91352	Rela	Vcam1	Cyba
2.92392	Cxcl12	Stat2	Irf9
2.93685	Cxcl12	Stat3	Irf9
2.94308	Csf2ra	Stat3	Irf9
2.9774	Cxcl12	Stat2	Eif2ak2
3.0437	Cyba	Mmp2	Igf1
3.06961	Cyba	Mmp2	Igfbp3
3.10403	Il6st	Stat2	Ddx58
3.13844	Igf2	Pdgfra	Stat1
3.18335	Stat2	Eif2ak2	Irs2
3.20128	Stat3	Stat2	Ddx58
3.20515	Cyba	Mmp2	Igf2
3.23303	Irf9	Il17d	Pdgfra
3.30796	Irf9	Il17d	Csf2ra
3.32763	Prkcd	Cyba	Mmp2
3.39578	Stat3	Stat2	Irf9
3.40342	Eif2ak2	Ripk1	Rela
3.42966	Eif2ak2	Ripk1	Map3k14
3.45864	Stat1	Socs4	Irs2
3.58967	Stat3	Irf9	Il17d
3.59167	Vcam1	Cyba	Mmp2
3.60968	Socs4	Stat3	Eif2ak2
3.67785	Stat1	Igf1	Ntrk2
3.68209	Pdgfra	Stat1	Socs4
3.68893	Stat1	Igf1	Pxn
3.69424	Stat1	Il6st	Map2k2
3.69888	Stat1	Igf1	Irs2
3.71701	Stat3	Trim25	Ddx58
3.73016	Stat1	Igf1	Ghrl
3.7555	Prkcd	Stat1	Socs4
3.80264	Stat1	Ripk1	Rela
3.81683	Stat1	Igf1	Csf1r
3.82615	Stat1	Ripk1	Map3k14
3.83298	Stat1	Igf1	Trpv2
3.84888	Pdgfra	Stat1	Ccnd3
3.8661	Eif2ak2	Stat3	Ccnd3
3.86826	Eif2ak2	Stat3	Ehhadh
3.87488	Eif2ak2	Stat3	Rela
3.88406	Eif2ak2	Stat3	Il6st
3.8971	Cxcl12	Stat1	Socs4
3.9022	Stat1	Stat3	Ehhadh
3.90358	Eif2ak2	Stat3	Igfbp3
3.9048	Pdgfra	Stat1	Il6st
3.9053	Csf2ra	Stat1	Socs4
3.90877	Stat1	Stat3	Rela
3.91655	Eif2ak2	Stat3	Coro1a
3.91691	Stat1	Igf1	Pdgfra
3.92463	Eif2ak2	Stat3	Iqgap1
3.93114	Prkcd	Stat1	Ccnd3
3.94074	Map2k2	Stat3	Eif2ak2
3.94141	Eif2ak2	Stat3	Rorc
3.95009	Stat1	Stat3	Coro1a
3.95158	Stat1	Il17d	Pdgfra
3.95809	Stat1	Stat3	Iqgap1
3.96155	Pdgfra	Stat1	Igfbp3
3.96169	Stat1	Il6st	Prkcd
3.97052	Stat2	Irf9	Il17d
3.97473	Stat1	Stat3	Rorc
3.97586	Pdgfra	Stat1	Ripk1
3.98591	Prkcd	Stat1	Il17d
4.00552	Stat1	Igf1	Prkcd
4.04152	Prkcd	Stat1	Igfbp3
4.04621	Pdgfra	Stat3	Eif2ak2
4.05555	Prkcd	Stat1	Ripk1
4.06668	Eif2ak2	Stat3	Trim25
4.09635	Csf2ra	Stat1	Ccnd3
4.09899	Stat1	Stat3	Trim25
4.11362	Cxcl12	Stat1	Igf1
4.12254	Csf2ra	Stat1	Igf1
4.12473	Stat3	Eif2ak2	Irs2
4.12919	Stat2	Eif2ak2	Ripk1
4.13108	Prkcd	Stat3	Eif2ak2
4.14008	Cxcl12	Stat1	Il6st
4.14894	Csf2ra	Stat1	Il6st
4.19365	Cxcl12	Stat1	Igfbp3
4.20239	Csf2ra	Stat1	Igfbp3
4.20717	Cxcl12	Stat1	Ripk1
4.21456	Stat2	Trim25	Ddx58
4.21589	Csf2ra	Stat1	Ripk1
4.21713	Stat1	Il17d	Csf2ra
4.29136	Cxcl12	Stat3	Eif2ak2
4.30052	Stat1	Thbs1	Mmp2
4.30053	Csf2ra	Stat3	Eif2ak2
4.31753	Pdgfra	Stat1	Stat3
4.32775	Eif2ak2	Stat3	Stat2
4.32775	Stat3	Stat2	Eif2ak2
4.35515	Stat1	Igfbp3	Igf1
4.36929	Socs4	Stat1	Ccnd3
4.39385	Socs4	Stat1	Igf1
4.41863	Socs4	Stat1	Il6st
4.4334	Stat1	Stat2	Trim25
4.44016	Pdgfra	Stat1	Stat2
4.4492	Pdgfra	Stat1	Thbs1
4.46689	Prkcd	Stat1	Stat3
4.46886	Socs4	Stat1	Igfbp3
4.48155	Socs4	Stat1	Ripk1
4.52055	Prkcd	Stat1	Thbs1
4.52383	Prkcd	Stat1	Stat2
4.59267	Il6st	Stat2	Isg15
4.65706	Cxcl12	Stat1	Thbs1
4.65724	Stat3	Socs4	Stat1
4.65724	Stat1	Stat3	Socs4
4.65895	Stat3	Stat2	Isg15
4.66493	Csf2ra	Stat1	Thbs1
4.68502	Cxcl12	Stat2	Isg15
4.69044	Csf2ra	Stat1	Stat2
4.73982	Cxcl12	Stat1	Stat3
4.75512	Csf2ra	Stat1	Stat3
4.78879	Stat1	Il17d	Il6st
4.89818	Stat3	Eif2ak2	Ripk1
4.90634	Socs4	Stat1	Thbs1
4.92582	Irf9	Eif2ak2	Irs2
4.97485	Stat2	Stat1	Igf1
4.99545	Stat1	Stat3	Ccnd3
5.0214	Stat1	Stat3	Igf1
5.04122	Stat2	Stat1	Igfbp3
5.04754	Stat1	Stat3	Il6st
5.10036	Stat1	Stat3	Igfbp3
5.10193	Cxcl12	Stat2	Stat1
5.11203	Il6st	Stat2	Irf7
5.11368	Stat1	Stat3	Ripk1
5.14838	Stat3	Trim25	Isg15
5.1526	Stat2	Stat1	Socs4
5.17166	Stat3	Stat2	Irf7
5.21105	Stat2	Stat1	Il6st
5.24285	Pdgfra	Stat1	Irf9
5.27005	Stat2	Stat1	Ccnd3
5.29387	Pdgfra	Stat1	Eif2ak2
5.29733	Irf9	Eif2ak2	Ripk1
5.30354	Prkcd	Stat1	Irf9
5.3193	Stat2	Stat1	Il17d
5.35398	Prkcd	Stat1	Eif2ak2
5.37175	Stat1	Eif2ak2	Irs2
5.38191	Stat2	Stat1	Ripk1
5.40801	Stat2	Irf9	Eif2ak2
5.42036	Cxcl12	Stat1	Irf9
5.42713	Csf2ra	Stat1	Irf9
5.43281	Stat2	Stat1	Thbs1
5.45749	Stat3	Stat2	Stat1
5.45749	Stat2	Stat1	Stat3
5.46973	Cxcl12	Stat1	Eif2ak2
5.47643	Csf2ra	Stat1	Eif2ak2
5.54301	Pdgfra	Stat1	Ddx58
5.60045	Prkcd	Stat1	Ddx58
5.63598	Socs4	Stat1	Irf9
5.66975	Stat2	Trim25	Isg15
5.68348	Socs4	Stat1	Eif2ak2
5.71762	Csf2ra	Stat1	Ddx58
5.91623	Socs4	Stat1	Ddx58
6.01826	Stat3	Irf9	Eif2ak2
6.01826	Irf9	Eif2ak2	Stat3
6.29458	Stat1	Stat3	Irf9
6.51191	Stat2	Stat1	Irf9
6.55788	Stat3	Irf9	Isg15
6.55809	Stat2	Stat1	Eif2ak2
6.78436	Stat2	Stat1	Ddx58
6.97155	Stat1	Irf9	Il17d
7.04529	Stat3	Irf9	Irf7
7.05933	Stat2	Irf9	Isg15
7.12051	Stat1	Eif2ak2	Ripk1
7.40823	Pdgfra	Stat1	Irf7
7.4513	Prkcd	Stat1	Irf7
7.53977	Csf2ra	Stat1	Irf7
7.55297	Stat2	Irf9	Irf7
7.56107	Stat1	Stat3	Eif2ak2
7.69147	Socs4	Stat1	Irf7
8.28228	Stat1	Irf9	Eif2ak2
8.51243	Stat2	Stat1	Irf7
9.10436	Socs4	Stat1	Isg15
9.10436	Isg15	Stat1	Socs4
9.22357	Pdgfra	Stat1	Isg15
9.30066	Prkcd	Stat1	Isg15
9.35522	Isg15	Stat1	Ccnd3
9.36671	Isg15	Stat1	Igf1
9.37836	Isg15	Stat1	Il6st
9.40213	Isg15	Stat1	Igfbp3
9.40817	Isg15	Stat1	Ripk1
9.44208	Isg15	Stat1	Stat3
9.44317	Cxcl12	Stat1	Isg15
9.45122	Csf2ra	Stat1	Isg15
9.61778	Isg15	Stat1	Thbs1
9.70784	Trim25	Isg15	Stat1
10.0365	Isg15	Stat1	Eif2ak2
10.1701	Isg15	Stat1	Ddx58
10.1807	Stat2	Stat1	Isg15
10.2532	Stat1	Irf9	Irf7
11.2955	Isg15	Stat1	Irf7
11.4189	Stat1	Irf9	Isg15
